# Supplementary material for: Prostate cancer in BRCA2 germline mutation carriers is associated with poorer prognosis
Source: Br J Cancer. 2010 Aug 24;103(6):918–24. doi: 10.1038/sj.bjc.6605822 (PMC2948551; doi:10.1038/sj.bjc.6605822)
Supplement: Supplementary Table 1 [file 6605822x1.xls]

## Sheet: Sheet1
Supplementary table 1: Demographic and clincal characteristics of prostate cancer in group 1 cases and controls.
Number	Patient	Age	Ethnic origin	T-stage 1	N-stage 1	M-stage 1	Gleason screening (2-10)	PSA within 3 months of diagnosis	Treatment
1	Control	55	White	Tx	N0	M0	6	6.7	Hormone+RT+prostectomy
2	Control	71	.	T3	N0	M0	7	26	Hormone+RT
3	Control	65	White	T3	N0	M0	5	14	Hormone+RT
4	Control	68	White	Tx	Nx	M1			RT only
5	Control	53	White	T1	N0	M0			Prostatectomy only
6	Control	67	Don't know	T4	Nx	M0	9	27
7	Control	81	White	T3	N0	M0			Hormone+RT+prostectomy
8	Control	51	White	T4	N0	M0	6		Hormone+RT
9	Control	81	Don't know	Tx	Nx	M1			RT only
10	Control	53	White	T2	N0	M0	6	6
11	Control	68	White	Tx	N0	M1		432	Hormone+RT
12	Control	57	Don't know	Tx	Nx	M1			Hormone only
13	Control	74	White	T3	N0	M0	5	296	Hormone+RT
14	Control	59	White	T1	N0	M0			Hormone+RT
15	Control	56	Don't know	Tx	Nx	M0			Hormone+RT
16	Control	71	White	T2	N0	M0	5		Hormone+RT
17	Control	61	White	T2	Nx	M0			Hormone+RT
18	Control	75	White	T1	N0	M0	5		Hormone only
19	Control	66	Don't know	T2	N0	M0			Prostatectomy only
20	Control	62	White	T3	N0	M0			RT only
21	Control	68	Don't know	Tx	N0	M0			Prostatectomy only
22	Control	58	Don't know	T4	Nx	Mx			Hormone+RT
23	Control	62	Don't know	T2	N0	M0			Hormone+RT
24	Control	74	White	T3	N0	M0	6	7	Hormone+RT
25	Control	62	Indian	T3	N0	M0
26	Control	71	White	T2	N0	M0	5	22	Hormone+RT
27	Control	61	Don't know	T2	N0	M0			RT only
28	Control	71	Don't know	T1	Nx	M0			RT only
29	Control	63	Don't know	T2	Nx	M0			Hormone+RT
30	Control	60	White	T3	N0	M0			RT only
31	Control	71	White	T4	Nx	M0	8	8.8	Hormone+RT
32	Control	63	Don't know	Tx	N1-3	M0			Hormone+RT
33	Control	68	White	T2	N0	M0		1	Hormone+RT
34	Control	77	White	T3	N0	M0	8	22	Hormone+RT
35	Control	71	Don't know	T3	N0	M0			Hormone+RT
36	Control	64	Don't know	Tx	Nx	Mx			Hormone+RT
37	Control	60	White	T2	Nx	M0			RT only
38	Control	56	White	T2	Nx	M0	5		Hormone+RT
39	Control	76	Don't know	Tx	Nx	M1			Hormone+RT
40	Control	64	White	T2	Nx	M0			RT only
41	Control	71	White	T3	N0	M0			RT only
42	Control	73	White	T2	N0	M1			Hormone only
43	Control	67	White	T2	Nx	M0			RT only
44	Control	69	White	Tx	Nx	M1			Hormone+RT
45	Control	53	White	T2	N1-3	M0			Hormone+RT
46	Control	66	Don't know	T1	Nx	M0			RT only
47	Control	62	Don't know	T2	Nx	M0			Hormone+RT
48	Control	73	Don't know	T2	N0	M0			Hormone+RT
49	Control	54	Don't know	T2	N0	M0	5		Hormone+RT
50	Control	69	White	T1	N0	M0			Hormone+RT
51	Control	70	White	T2	N0	M0			Hormone+RT
52	Control	61	White	T4	N0	M0	5		Hormone+RT
53	Control	72	Don't know						RT only
54	Control	67	White	T2	N0	M0			Hormone+RT
55	Control	53	White	T1	N0	Mx	6
56	Control	62	White	T1	N0	M0			RT only
57	Control	61	White	T4	N1-3	M0			Hormone+RT
58	Control	79	Don't know	T3	N1-3	Mx			Hormone only
59	Control	66	White	T1	N0	M0			RT only
60	Control	66	White	T1	N0	M0			RT+prostectomy
61	Control	66	Don't know						RT only
62	Control	69	White	T3	N0	M0			Hormone+RT
63	Control	24	Don't know
64	Control	62	White	T1	Nx	Mx	4		RT only
65	Control	88	White	Tx	Nx	Me	7		Hormone+RT
66	Control	66	Don't know						Hormone+RT
67	Control	66	White	T1	N0	M0	6		RT only
68	Control	70	Don't know	T3	N1-3	M0	7		Hormone+RT
69	Control	72	White	T3	N0	M0			Hormone+RT
70	Control	57	White	T1	N0	M0	3		Hormone+RT
71	Control	68	Don't know	T2	N0	M0			RT only
72	Control	67	White	T3	N0	M0			Hormone+RT
73	Control	66	Don't know	Tx	N0	M0			Prostatectomy only
74	Control	62	White	T2	N0	M0			RT only
75	Control	61	Black Other	Tx	N0	M0	7		Hormone+RT
76	Control	63	Black Other	T3	N0	M0			Hormone+RT
77	Control	64	White	T2	N0	M0		21	Hormone+RT
78	Control	61	White	T2	N0	Me			RT only
79	Control	68	White	T1	Nx	Mx			RT only
80	Control	73	White	T3	N0	M0		17	Hormone+RT
81	Control	61	Don't know	T3	N0	M0	6	43	Hormone+RT
82	Control	71	Don't know	Tx	Nx	M1			Hormone+RT
83	Control	72	White	Tx	Nx	M1			Hormone only
84	Control	70	Don't know	T2	Nx	M1			Hormone+RT
85	Control	73	White	T1	N0	M0			RT only
86	Control	64	White	T2	N0	M0		7	Hormone+RT
87	Control	69	Black African	T3	N0	M0		240	Hormone+RT
88	Control	57	White	T4	N1-3	M1			Hormone+RT
89	Control	75	White	T3	N0	M0	6		Hormone+RT
90	Control	59	White	T2	N0	M0	7		RT only
91	Control	63	Don't know	T1	N0	M0
92	Control	84	Don't know	Tx	Nx	Mx	7	920	Hormone+RT
93	Control	66	White	T1	N0	M0	7		Hormone+RT
94	Control	61	Don't know	T1	N0	M0			RT only
95	Control	64	Don't know	T2	N1-3	M0			Hormone only
96	Control	71	White	T1	Nx	M0			Hormone+RT
97	Control	67	White	T2	N0	M0		20	Hormone+RT
98	Control	72	Don't know	T1	N0	M0			RT only
99	Control	69	Chinese	T2	N0	M0			RT only
100	Control	60	Don't know	T2	N0	M0			Hormone+RT
101	Control	71	Don't know	T3	N0	M0			RT only
102	Control	78	White	T2	N0	M0		27	Hormone+RT
103	Control	70	Don't know	T3	N1-3	M0		7.3	Hormone+RT
104	Control	62	White	T2	N0	M0			RT+prostectomy
105	Control	72	White	T2	N0	M0			Hormone+RT
106	Control	79	Don't know	Tx	N0	M0	3		RT+prostectomy
107	Control	76	Don't know	T4	N0	M0	6	12	Hormone+RT
108	Control	66	White	T3	N0	M0			Prostatectomy only
109	Control	80	Don't know	T3	Nx	M1	6	103	Hormone only
110	Control	66	White	T3	Nx	M0	6	23	Hormone only
111	Control	73	White	T2	N1-3	M0	7	40	Hormone+RT
112	Control	61	Black Caribbean					280	Hormone+RT
113	Control	64	Black Caribbean	T3	Nx	M0			Hormone only
114	Control	67	White	T3	N0	M0			Hormone+RT
115	Control	59	White	T1	Nx	M0
116	Control	68	White	T4	N1-3	M0	6		Hormone+RT
117	Control	74	White	T3	N0	M0	6	2616	Hormone+RT
118	Control	56	White	T4	Nx	M1			Hormone+RT
119	Control	69	Don't know	T1	N0	M0			Hormone+RT
120	Control	63	White	T2	N0	M0		11	Hormone+RT
121	Control	64	White	T2	N0	M0		10	RT only
122	Control	87	White	T2	Nx	M1	5	1626	Hormone+RT
123	Control	62	White	T1	Nx	Mx		8	RT only
124	Control	72	White	T3	N0	M0		8	Hormone+RT
125	Control	66	White	T1	N0	Me		6	RT only
126	Control	60	Don't know	T2	N0	M0			Hormone+RT
127	Control	53	Don't know	T2	N0	M0		750	Hormone+RT
128	Control	66	White	T4	Nx	M0
129	Control	70	White	T4	Nx	M1			Hormone+RT
130	Control	79	Don't know	T3	Nx	M0
131	Control	70	Don't know	T3	N0	M0	8	7	RT only
132	Control	59	White	T2	N1-3	Mx	6	10	Hormone+RT
133	Control	65	White	Tx	N0	M0			Hormone+RT
134	Control	66	Black Caribbean	T1	Nx	M0	3	2
135	Control	58	Black Caribbean	T3	Nx	M1		37	Hormone+RT
136	Control	68	Don't know	T3	N0	M0			Hormone+RT
137	Control	70	White	T1	N0	M0			Hormone+RT
138	Control	69	Don't know	T3	N1-3	M0		25	Hormone+RT
139	Control	63	Don't know	T3	N0	M0		225	Hormone+RT
140	Control	66	Don't know	T3	N0	M1		5	Hormone+RT
141	Control	62	White	T3	N1-3	M0		58	Hormone only
142	Control	60	Don't know	T3	Nx	M1			Hormone+RT
143	Control	59	White	Tx	Nx	M1		<1	Hormone+RT
144	Control	63	Don't know	Tx	Nx	M1			Hormone+RT
145	Control	77	White	T2	N0	M0			Hormone+RT
146	Control	78	Don't know	T2	Nx	M0		<1	Hormone+RT
147	Control	50	Don't know	Tx	Nx	M1		77	Hormone+RT
148	Control	63	White	T3	N0	M0	6	14	Hormone+RT+prostectomy
149	Control	79	Don't know	T2	Nx	M0			Hormone only
150	Control	65	Don't know	T2	Nx	M0	3	4	Prostatectomy only
151	Control	55	White						Hormone+RT
152	Control	72	White	T2	N0	M0		<1	Hormone+RT
153	Control	53	Don't know	T2	Nx	M1		1020	Hormone+RT
154	Control	63	Don't know	T2	N0	M0		21	RT only
155	Control	81	White	T3	Nx	M0			RT only
156	Control	80	White	T2	N0	M0		23	Hormone+RT
157	Control	69	White	T1	N0	M0			Hormone only
158	Control	66	White	Tx	N0	M1			Hormone+RT
159	Control	72	Don't know	Tx	Nx	M1		2250	Hormone+RT
160	Control	74	White	T3	N0	M0		31	Hormone+RT
161	Control	69	White	T4	Nx	M1		180	Hormone+RT
162	Control	75	White	T3	N0	M0		12	Hormone+RT
163	Control	57	White	T2	N0	M0	6	<1	Hormone+RT+prostectomy
164	Control	74	White	T3	N0	M0		14	Hormone+RT
165	Control	59	Don't know	T3	N0	M0		1	Hormone+RT
166	Control	77	White	T1	N0	M0	5	10	Hormone+RT
167	Control	77	White	T2	N0	M0			Hormone+RT
168	Control	68	White	T3	N0	M0		8	Hormone+RT
169	Control	60	White	T3	N0	M0		15	Hormone+RT
170	Control	64	White	T3	N0	M0		65	Hormone+RT
171	Control	62	White	T1	N0	M0		36	Hormone+RT
172	Control	80	White	T3	N0	M0		51	Hormone+RT
173	Control	54	White	T2	N0	M0	6	55	Hormone+RT
174	Control	74	Don't know	T2	N0	M0		57	RT only
175	Control	73	White	T2	N0	M0	7	71	Hormone+RT
176	Control	74	White	T3	N0	M0		18	Hormone+RT
177	Control	76	White	T4	N0	M0		103	Hormone+RT
178	Control	73	White	T4	Nx	M1		23	Hormone only
179	Control	78	Don't know	T3	N0	M0		64	Hormone+RT
180	Control	61	Black Caribbean	Tx	Nx	M1			Hormone+RT
181	Control	65	White	Tx	Nx	M1		1080	Hormone+RT
182	Control	63	Black Caribbean	T1	N0	M0		2	Prostatectomy only
183	Control	67	White	T3	N0	M0	4	49	Hormone+RT
184	Control	75	White	T3	N0	M0		8	Hormone+RT
185	Control	64	Don't know	T2	Nx	M0
186	Control	61	Don't know	Tx	Nx	M1			Hormone+RT
187	Control	70	White	T3	Nx	M0		63	Hormone+RT
188	Control	71	White	T3	N0	M0		22	Hormone+RT
189	Control	51	Don't know	T1	Nx	Mx	2
190	Control	76	White	T3	N0	M0		11	Hormone+RT
191	Control	65	Black Caribbean	T3	N0	M0		19	Hormone+prostectomy
192	Control	76	Don't know	T3	Nx	Mx			Hormone+RT
193	Control	68	White	T2	N0	M0		47	Hormone+RT
194	Control	63	White	T2	N0	M0	5		Hormone+RT+prostectomy
195	Control	73	White	T4	N0	Me		29	Hormone+RT
196	Control	70	White	T3	N0	M0			Hormone+RT
197	Control	52	White	T3	N1-3	M0		34	Hormone+RT
198	Control	80	White	Tx	Nx	M1		260	Hormone+RT
199	Control	64	White	T2	N0	M0		10	Hormone+RT
200	Control	62	White	T2	N0	M0		4	Hormone+RT
201	Control	71	White	T3	N0	M0		34	Hormone+RT
202	Control	66	White	T3	N0	M0		20	Hormone+RT
203	Control	67	White	T3	N1-3	M0	5	6	Hormone+RT
204	Control	76	Don't know	Tx	Nx	M1			Hormone+RT
205	Control	68	White	T2	N0	M0			RT only
206	Control	75	White	T2	N0	M0			RT only
207	Control	67	White	T1	Nx	M0			RT only
208	Control	59	White	T2	N0	M0		2	Hormone+RT
209	Control	54	Don't know	Tx	Nx	M1			Hormone+RT
210	Control	67	White	T3	N0	M0			Hormone+RT
211	Control	73	White	T3	N0	M0		60	Hormone+RT
212	Control	65	Don't know	T3	N0	M0			Hormone+RT
213	Control	74	White	T2	N0	M0			Hormone+RT
214	Control	79	Don't know	Tx	Nx	M1		1380	Hormone only
215	Control	65	Don't know	Tx	Nx	M1		340	Hormone+RT
216	Control	86	White	Tx	Nx	M1			Hormone+RT
217	Control	59	White	Tx	Nx	M1			Hormone+RT
218	Control	80	Don't know	T2	Nx	M1		64	Hormone+RT
219	Control	65	White	T3	N0	M0			Hormone+RT
220	Control	78	Don't know	Tx	Nx	M1	7		Hormone only
221	Control	73	Don't know	T3	Nx	M0	7		Hormone only
222	Control	66	White	T2	N0	M0	2	5	RT only
223	Control	74	Don't know	Tx	Nx	M1			RT only
224	Control	59	White	Tx	Nx	M1			Hormone+RT
225	Control	66	White	T2	N0	M0			Hormone+RT
226	Control	65	White	T3	N1-3	M0			Hormone+RT
227	Control	65	Don't know	T3	N0	M0		49	Hormone+RT
228	Control	50	White	T3	N0	M0			Hormone+RT
229	Control	70	Black Caribbean	T3	N0	M0			Hormone+RT
230	Control	73	Don't know	T3	N0	M0	6	25	Hormone+RT
231	Control	70	White	T3	Nx	Mx			Hormone+RT
232	Control	60	Indian	T3	N1-3	M0	10	540	Hormone+RT
233	Control	74	White	T3	N0	M0	8	35	Hormone+RT
234	Control	63	White	T3	N0	M0	8		Hormone+RT
235	Control	70	Don't know	T3	N0	M0	3		Hormone+RT
236	Control	71	Black Caribbean	T3	N0	M0		91	Hormone+RT
237	Control	68	White	Tx	N1-3	M1	10	3100	Hormone+RT
238	Control	65	White	T3	N0	M0	8	20	Hormone+RT
239	Control	48	Don't know	T1	N0	M0	4	22	Prostatectomy only
240	Control	75	White	T2	N0	M0	6		Hormone+RT
241	Control	69	White	T3	N0	M0		32	Hormone+RT
242	Control	71	White	T3	N0	M0		12	Hormone+RT
243	Control	53	White	T3	N0	M0			Hormone+RT
244	Control	71	White	T4	Nx	M1		100	Hormone only
245	Control	78	White	T3	N0	M0		14	Hormone+RT
246	Control	82	White	Tx	Nx	M1		10	RT only
247	Control	66	Don't know	T3	Nx	Mx		14.5	Hormone+RT
248	Control	70	White	T3	N0	M0		252	Hormone+RT
249	Control	70	White	T3	N0	M0			Hormone+RT
250	Control	66	White	T2	N0	M0		41	Hormone+RT
251	Control	78	White	T2	Nx	M0	7	120	Hormone+RT
252	Control	67	Don't know	Tx	Nx	M1			Hormone only
253	Control	63	White	Tx	Nx	M1			RT only
254	Control	62	White	T3	N0	M0		19	Hormone+RT
255	Control	71	Don't know	Tx	N0	M1			Hormone+RT
256	Control	73	White	T3	N1-3	M0		1400	Hormone+RT
257	Control	59	White	T3	N0	M0	6	29	Hormone+RT
258	Control	72	White	T2	N0	M0		26	Hormone+RT
259	Control	74	White	T3	N0	M0		5	Hormone+RT
260	Control	73	White	T3	N0	M0		7	Hormone+RT
261	Control	75	White	Tx	N1-3	M0			Hormone+RT
262	Control	63	White	T3	N0	M0		22	Hormone+RT
263	Control	72	Don't know	Tx	Nx	M1			Hormone+RT
264	Control	82	Don't know	Tx	Nx	M1			Hormone+RT
265	Control	71	White	T1	N0	M0		5	RT only
266	Control	71	White	T3	N1-3	M1	2	44	Hormone+RT
267	Control	69	Don't know	Tx	Nx	M1			Hormone+RT
268	Control	65	Don't know	Tx	Nx	M1			Hormone+RT
269	Control	74	White	Tx	Nx	M1			Hormone+RT
270	Control	63	Don't know	Tx	Nx	M1			Hormone+RT
271	Control	55	Don't know	Tx	Nx	M1			Hormone+RT
272	Control	67	White	T4	N1-3	M0		52	Hormone+RT
273	Control	68	Don't know	T3	N0	Mx	5	60	Hormone+RT
274	Control	59	White	T4	N0	M1			Hormone+RT
275	Control	75	White	T3	N0	M0		21.7	Hormone+RT
276	Control	77	White	T3	N1-3	M0		5	Hormone+RT
277	Control	72	White	T3	N0	M0		45	Hormone+RT
278	Control	70	White	Tx	Nx	M1		39	Hormone+RT
279	Control	68	White	T3	N0	M0	4	21	Hormone+RT
280	Control	57	White	T4	Nx	M1			Hormone+RT
281	Control	64	Indian	T3	N0	M0	5	190	Hormone+RT
282	Control	71	White	T4	N0	M1		220	Hormone+RT
283	Control	65	Black African	T2	N0	M0		59	Hormone+RT
284	Control	59	White	T3	N0	M0	10	75	Hormone+RT
285	Control	70	Don't know	Tx	Nx	M1			Hormone+RT
286	Control	69	White	T3	N0	M0	10	53.9	Hormone+RT
287	Control	73	Black Caribbean	T3	Nx	M1		150	Hormone only
288	Control	73	White	Tx	Nx	M1	6		Hormone+RT
289	Control	63	Don't know	T2	N0	Mx			Hormone+RT
290	Control	64	White	T4	N1-3	M0	10		Hormone+RT
291	Control	63	Don't know	Tx	Nx	Mx			Hormone only
292	Control	60	White	T1	Nx	Mx	5		Hormone+RT
293	Control	69	White	Tx	N0	M0			Hormone+RT
294	Control	74	White	T3	N1-3	M0	7		Hormone+RT
295	Control	53	White	T4	N1-3	M0	4	58	Hormone+RT
296	Control	74	Black Caribbean	Tx	Nx	M1			Hormone only
297	Control	78	Don't know	T3	N0	M0			Hormone+RT
298	Control	72	White	T3	N0	M0	5	140	Hormone+RT
299	Control	79	Don't know	T3	N0	M0		9	Hormone+RT
300	Control	69	White	T2	Nx	M0		100	Hormone+RT
301	Control	69	White					340	RT only
302	Control	61	Don't know	T3	Nx	M1		94	Hormone+RT
303	Control	71	White	Tx	Nx	M1			Hormone+RT
304	Control	74	White	T2	Nx	M0		100	Hormone+RT
305	Control	71	Don't know	Tx	Nx	M1			RT only
306	Control	72	Don't know	T2	N0	M0		44	Hormone+RT
307	Control	67	Don't know	T3	Nx	M1	9	1100	Hormone+RT
308	Control	72	White	T3	N0	M0		40	Hormone+RT
309	Control	68	White	Tx	Nx	M1		168	Hormone+RT
310	Control	70	White	T2	N0	M0		900	Hormone+RT
311	Control	68	White	T3	N0	M0		17	Hormone+RT
312	Control	62	White	T1	N0	M0			Hormone+RT
313	Control	61	White	T4	Nx	M0		5	Hormone+RT
314	Control	64	White	Tx	N1-3	M1		1110	Hormone only
315	Control	78	Don't know	T1	Nx	Mx			RT only
316	Control	69	White	T3	N1-3	M0		42	Hormone+RT
317	Control	62	White	T3	N0	M0		45	Hormone+RT
318	Control	66	White	T3	N0	M0		8.3	Hormone only
319	Control	74	White	T4	N1-3	M0	8		Hormone+RT
320	Control	80	Don't know	T3	Nx	M1			Hormone+RT
321	Control	73	White	T3	N0	M0	6	26	Hormone+RT
322	Control	72	Don't know	T4	N1-3	M1			Hormone+RT
323	Control	58	White						Hormone+RT
324	Control	63	White	T1	Nx	M1	7		Hormone+RT
325	Control	63	White	T1	Nx	M0		4.6
326	Control	67	Don't know	T1	N0	M0	9	13	Hormone+RT
327	Control	66	White	Tx	N0	Mx	5		Hormone+RT
328	Control	54	Don't know	T4	Nx	M1
329	Control	60	White	T3	N0	M0	4	86	Hormone+RT
330	Control	69	Don't know	T2	N0	M0	9	25	Hormone+RT
331	Control	55	Don't know	T4	N1-3	M1			Hormone+RT
332	Control	69	Black Caribbean					330	Hormone+RT
333	Control	67	Black Caribbean	T3	N0	M0	7	10.7	Hormone+RT
334	Control	58	Don't know	T4	N1-3	M1	5		Hormone+RT
335	Control	67	Indian	T2	N0	M0		7	RT+prostectomy
336	Control	64	White	T1	Nx	M0			Hormone+RT
337	Control	71	White	T2	N0	M0	8	15.1	Hormone+RT
338	Control	66	Don't know	T3	N1-3	M1	7	74	Hormone+RT
339	Control	69	White	T3	N0	M0		21	Hormone+RT
340	Control	65	White	T1	Nx	M0	3		Prostatectomy only
341	Control	70	Black Caribbean	T3	N1-3	M0	8	16	Hormone only
342	Control	64	White	T3	N0	M0	10	7	Hormone+RT+prostectomy
343	Control	62	White	Tx	Nx	M1			Hormone+RT
344	Control	64	White	T2	N0	M0		10	Hormone+RT
345	Control	64	Don't know	T2	N1-3	M0		22.8	Hormone+RT
346	Control	58	Black Caribbean	Tx	Nx	M1		38	Hormone+RT
347	Control	74	Indian	T3	N0	M0		91.9	Hormone+RT
348	Control	82	White	T2	Nx	M0		56
349	Control	72	White	T2	N0	M0	5	11.7	Hormone+RT
350	Control	67	White	T1	N0	M0		21	Prostatectomy only
351	Control	53	White	T3	N0	M0		77	Hormone only
352	Control	70	White	T3	N0	M0	8		Hormone+RT
353	Control	70	White	T3	N1-3	M0	6	91.4	Hormone only
354	Control	68	White	T2	N0	M0	8		Hormone+RT
355	Control	68	White	T3	N0	M0	7	200	Hormone+RT
356	Control	68	White	T2	N0	M0	9	10	Hormone+RT
357	Control	69	White	T2	N0	M0	3	8	Hormone+prostectomy
358	Control	76	Don't know	T2	N0	M0		6.2	Hormone+RT
359	Control	60	Other	T4	N0	M0	9		Hormone+RT
360	Control	61	Indian	T2	N0	M0	5	17	Hormone+RT
361	Control	70	White	T3	Nx	M0	4		Hormone only
362	Control	68	White	T3	N0	M0	7	12.8	Hormone+RT
363	Control	73	White	T3	N0	M0		100	Hormone+RT
364	Control	66	Don't know	T3	N0	M0	5	76	Hormone+RT
365	Control	69	Don't know	T2	N0	M0		23.5	Hormone+RT
366	Control	63	White	T2	N0	M0		8	Hormone+RT
367	Control	69	White	T3	N0	M0		4	Hormone+RT
368	Control	76	White	Tx	Nx	M1			Hormone+RT
369	Control	71	Don't know	T3	N0	M0	6	17	Hormone+RT
370	Control	60	White	Tx	N1-3	M1			Hormone+RT
371	Control	70	White	T4	N1-3	M0		486	Hormone+RT
372	Control	78	White	T2	Nx	M0			Hormone+RT
373	Control	64	White	T3	N1-3	M0	5		Hormone only
374	Control	69	White	T2	Nx	M1			Hormone+RT
375	Control	74	White	T2	Nx	M1		>100	Hormone only
376	Control	75	White	T1	N0	M0		9	Hormone+RT
377	Control	64	White	T1	N0	M0		8	RT only
378	Control	75	White	Tx	Nx	M1			Hormone+RT
379	Control	62	White	T3	N0	M0		277	Hormone+RT
380	Control	76	White	Tx	Nx	M1			Hormone+RT
381	Control	68	White	T3	N0	M0		12	Hormone+RT
382	Control	60	Black Caribbean	Tx	Nx	M1			Hormone+RT
383	Control	76	White	Tx	Nx	M1			Hormone+RT
384	Control	71	White	T4	Nx	M1		170	Hormone+RT
385	Control	65	White	T2	N0	M0		31	Hormone+RT
386	Control	74	White	T3	Nx	M0		24	Hormone+RT
387	Control	67	White	T1	Nx	Mx	5	5	Hormone+RT
388	Control	76	Don't know	Tx	Nx	M1			Hormone+RT
389	Control	61	White	T3	Nx	M0	3		RT only
390	Control	71	White	T3	N0	M0			Hormone+RT
391	Control	64	White	T3	Nx	M1		300	Hormone+RT
392	Control	72	Don't know	Tx	Nx	M1		296	Hormone+RT
393	Control	70	White	T2	N0	M0		43	Hormone+RT
394	Control	73	White	Tx	Nx	M1		843	Hormone+RT
395	Control	71	White	Tx	Nx	M1			RT only
396	Control	86	Don't know	Tx	Nx	M1			Hormone+RT
397	Control	64	White	Tx	Nx	M1		10	Hormone+RT
398	Control	67	White	T3	N0	M0		10	Hormone+RT
399	Control	78	White	T3	N0	M0		14	Hormone+RT
400	Control	61	White	Tx	N1-3	M1			Hormone+RT
401	Control	72	White	T2	N0	M0		23	Hormone+RT
402	Control	73	Don't know	T3	N1-3	M0			Hormone+RT
403	Control	69	White	Tx	N0	M0	7		Hormone+RT
404	Control	76	White	T3	N0	M0		9	Hormone+RT
405	Control	70	White	T4	N0	M0	3	164	Hormone+RT
406	Control	68	White	T2	N0	M0			Hormone+RT
407	Control	64	Don't know	Tx	Nx	M1			Hormone+RT
408	Control	68	White	T2	N0	M0	8	21	Hormone+RT
409	Control	75	White	T2	N0	M0		21	Hormone+RT
410	Control	61	White	T2	Nx	M0		352	Hormone+RT
411	Control	55	White	T2	N1-3	M0		157	Hormone+RT
412	Control	73	White	T1	N0	M0		15	RT only
413	Control	65	Don't know	T3	N0	M0	9		Hormone+RT
414	Control	69	White	T3	N0	M0		40	Hormone+RT
415	Control	63	White	T4	N0	M0			Hormone+RT
416	Control	77	White	T3	N0	M0		20	Hormone only
417	Control	66	White	T3	Nx	M1			Hormone+RT
418	Control	74	Don't know	T3	Nx	M1			Hormone+RT
419	Control	72	Don't know	T4	N1-3	M1			Hormone+RT
420	Control	78	White	T4	Nx	M1		120	RT only
421	Control	73	White	T3	N0	M0		25	Hormone+RT
422	Control	83	White	Tx	Nx	M1			Hormone+RT
423	Control	71	Other	T2	Nx	Mx			RT only
424	Control	68	White	T3	N1-3	M0		52	Hormone+RT
425	Control	75	White	T3	N0	M0		11	Hormone+RT
426	Control	69	White	T2	Nx	M0		14	Hormone+RT
427	Control	67	White	T2	N0	M0		33	Hormone+RT
428	Control	67	White	T4	Nx	M0		45	Hormone+RT
429	Control	62	White	Tx	Nx	M1			Hormone+RT
430	Control	59	White	T3	N0	M0		17.3	Hormone+RT
431	Control	69	White	T2	N0	M0		63	Hormone+RT
432	Control	73	White	T3	N0	M0		464	Hormone only
433	Control	74	White	T3	N0	M0		30	Hormone+RT
434	Control	66	White	T2	N0	M0		16	Hormone+RT
435	Control	67	White	T3	N0	M0	8	30	Hormone+RT
436	Control	64	Don't know	T3	N0	M1	9		Hormone+RT
437	Control	47	White	T1	Nx	Mx			RT only
438	Control	68	White	T3	N0	M0		12	Hormone+RT
439	Control	60	White	T3	N0	M0		13	Hormone+RT
440	Control	69	White	T3	N0	M0			Hormone+RT
441	Control	64	White	T3	N0	M0		13	Hormone only
442	Control	73	Don't know	T3	N0	M0		60	Hormone+RT
443	Control	66	White	T2	N0	M0		13	Hormone+RT
444	Control	73	White	T4	N1-3	M1		32	Hormone only
445	Control	46	Don't know	T3	Nx	M1		135	Hormone only
446	Control	69	White	T3	N0	M0		19	Hormone+RT
447	Control	66	White	T2	N0	M0		11	Hormone+RT
448	Control	75	White	T3	N0	M0		100	Hormone+RT
449	Control	75	White	T4	Nx	M1		6000	Hormone+RT
450	Control	63	White	T2	N0	M0		11	Hormone+RT
451	Control	62	White	T2	N0	M0		3	Hormone+RT
452	Control	69	White	T4	N0	M1		99	Hormone+RT
453	Control	70	White	T3	N0	M0			Hormone+RT
454	Control	74	White	T3	N0	M1		600	Hormone+RT
455	Control	73	Don't know	Tx	Nx	M1			Hormone only
456	Control	67	White	T3	N0	M0	7	7	Hormone+RT
457	Control	66	White	T2	Nx	Mx	4	7.6
458	Control	59	White	T3	N0	M0		29	Hormone+RT
459	Control	70	White	T3	N0	M0			Hormone+RT
460	Control	49	White	T1	N0	M0			Hormone+RT
461	Control	73	White	Tx	Nx	M1	6	178	Hormone+RT
462	Control	82	White	T4	N0	M0		12	Hormone+RT
463	Control	67	White	T2	N0	M0		48	Hormone+RT
464	Control	71	White	T2	N0	M0		10	Hormone+RT
465	Control	71	White	T4	N0	M0	6	4	Hormone+RT
466	Control	65	Don't know	Tx	Nx	M1			Hormone+RT
467	Control	73	White	T2	Nx	M1			Hormone+RT
468	Control	83	Don't know	Tx	Nx	M1		564	Hormone+RT
469	Control	69	White	Tx	Nx	Mx			Hormone+RT
470	Control	67	White	T2	N0	M0	7	8	Hormone+RT
471	Control	71	Black Caribbean	T4	N0	M0		25	Hormone+RT
472	Control	87	Don't know	Tx	Nx	M1		14	Hormone+RT
473	Control	65	White	T1	Nx	M0	4		Hormone+RT
474	Control	66	White	T3	N0	M0		32	Hormone+RT
475	Control	77	Don't know	T2	Nx	M1			Hormone+RT
476	Control	58	White	T3	N0	M0		100	Hormone+RT
477	Control	83	White					60	Hormone+RT
478	Control	74	White	T3	N0	M0		64	Hormone+RT
479	Control	72	White	T3	N0	M0			Hormone+RT
480	Control	59	White	T1	N0	M1			Hormone+RT
481	Control	62	Don't know	T2	N0	M0		7	RT only
482	Control	79	White	Tx	Nx	M1			Hormone+RT
483	Control	67	White	T3	N0	M0		36	Hormone+RT
484	Control	68	White	Tx	Nx	M1			Hormone+RT
485	Control	78	White	Tx	Nx	Mx			Hormone+RT
486	Control	67	Black Caribbean	T3	N0	M0		10.4	Hormone+RT
487	Control	62	White	Tx	Nx	M1			Hormone+RT
488	Control	72	White	T3	N0	M0		11	Hormone+RT
489	Control	70	White	Tx	Nx	M1		300	Hormone+RT
490	Control	61	White	T3	Nx	M0	7	2.2	Hormone+RT
491	Control	73	White	T3	N0	M0	7	18	Hormone+RT
492	Control	77	White	T4	Nx	M1	7	1682	Hormone+RT
493	Control	64	Don't know	T3	N0	M0	7	3	Hormone+RT
494	Control	69	White	T1	N0	M0	5
495	Control	60	White	T3	N0	M0		373	Hormone+RT
496	Control	75	White	T2	N0	M0		11	Hormone+RT
497	Control	72	White						Hormone+RT
498	Control	81	White	T1	Nx	M0			Hormone only
499	Control	76	White	T3	N0	M1	5	333	Hormone+RT
500	Control	69	White	T1	N0	M0		12	Hormone+RT
501	Control	62	White	Tx	Nx	M1			Hormone+RT
502	Control	51	White	T3	N0	M0	5	27	Hormone+RT
503	Control	82	Don't know	T4	Nx	M1	5	611	Hormone+RT
504	Control	57	White	Tx	N1-3	M1			Hormone+RT
505	Control	65	White	T1	N0	M0	5	7.6	RT only
506	Control	72	Indian	T2	N0	M0	4	13	Hormone+RT
507	Control	57	Black Caribbean	T1	N0	M0	4	29	Hormone+RT
508	Control	58	White	T3	N0	Me		11.3	Hormone+RT
509	Control	65	Indian	T3	N0	M0	5	20.4	Hormone only
510	Control	61	Don't know	T1	N0	M0			RT only
511	Control	77	White	T2	N0	M0	5	9	Hormone only
512	Control	65	Black Caribbean	T2	N0	Mx	4		Hormone+RT
513	Control	74	White	T1	Nx	M1		120	Hormone only
514	Control	80	Black Caribbean	Tx	Nx	M1			RT only
515	Control	53	White	T1	Nx	M0		40.7	Hormone only
516	Control	54	White	Tx	Nx	M1			Hormone+RT
517	Control	64	White	Tx	Nx	M1		189	Hormone+RT
518	Control	75	Other	T3	N0	M0	9	7	Hormone+RT
519	Control	74	White	T2	N0	M0	3		Prostatectomy only
520	Control	71	White	Tx	Nx	M0			Hormone+RT
521	Control	70	White	T3	N1-3	M0		51	Hormone only
522	Control	71	White	T4	N0	M1			Hormone+RT
523	Control	75	Don't know	Tx	Nx	M1			Hormone+RT
524	Control	75	White	T3	N1-3	M0	7	106	Hormone only
525	Control	59	White	Tx	N0	M0	8	5.9	Hormone+RT
526	Control	65	White	Tx	Nx	Mx			Hormone+RT
527	Control	71	White					41	Hormone only
528	Control	73	White	Tx	N1-3	M1			Hormone+RT
529	Control	78	White	T4	Nx	M0			Hormone+RT
530	Control	74	White	T4	N0	Me			Hormone+RT
531	Control	59	White	T2	N0	M0	6	6	Hormone+RT
532	Control	46	White	Tx	N1-3	M1			Hormone+RT
533	Control	73	White	T3	N0	M0		120	Hormone+RT
534	Control	69	White	T3	Nx	M1		250	Hormone+RT+prostectomy
535	Control	70	White	T3	N0	M0		11	Hormone+RT
536	Control	65	White	T3	N0	M0	7	71	Hormone+RT
537	Control	67	White	T1	N0	M0		12	RT only
538	Control	63	White	T2	N0	M0		66	Hormone+RT
539	Control	71	White	T3	N0	M1		16	Hormone+RT
540	Control	74	White	T2	N1-3	M1			Hormone only
541	Control	69	White	T2	N0	M0		58	Hormone+RT
542	Control	65	White	T1	N0	M0			RT only
543	Control	70	White	T1	N0	M0		5
544	Control	79	Don't know	Tx	Nx	M1		74	Hormone+RT
545	Control	75	White	T3	N0	M0		17.1	Hormone+RT
546	Control	70	White	Tx	Nx	M1		135	Hormone+RT
547	Control	65	Black Caribbean	Tx	Nx	M1			Hormone+RT
548	Control	74	White	Tx	Nx	M1		9	RT only
549	Control	79	White	Tx	Nx	M1		105	Hormone+RT
550	Control	67	White	T3	Nx	Me		150	Hormone+RT
551	Control	69	Don't know	Tx	Nx	M1			Hormone only
552	Control	65	White	T1	N0	M0
553	Control	63	White	Tx	Nx	M1			Hormone+RT
554	Control	65	White	T1	N0	M0		1
555	Control	71	White	T2	N0	M0		28	Hormone+RT
556	Control	56	White	Tx	Nx	M1		450	Hormone only
557	Control	71	Pakistani	T3	N1-3	M1		32	Hormone+RT
558	Control	77	White	T3	Nx	M1			Hormone+RT
559	Control	55	White	T3	N0	M1			Hormone+RT
560	Control	73	White	T3	N0	M0		16	Hormone+RT
561	Control	72	White	T2	N0	M0		27	Hormone+RT
562	Control	77	White	Tx	Nx	M1			Hormone+RT
563	Control	60	White	T2	N0	M0		35	Hormone+RT
564	Control	70	White	T3	Nx	M1			Hormone+RT
565	Control	77	White	T3	N0	M0		66	Hormone+RT
566	Control	58	White	T1	N0	M0	4	3.6
567	Control	73	White	T4	N1-3	M0			Hormone+RT
568	Control	72	White	T3	N0	M0		78	Hormone+RT
569	Control	69	White	T3	N1-3	M0		70	Hormone+RT
570	Control	78	White	T3	N0	Mx		56	Hormone only
571	Control	74	White	T2	N0	M0
572	Control	75	White	T2	N0	M0	7	21	Hormone+RT
573	Control	64	White	T2	N0	M0	5	7	Hormone+RT
574	Control	66	White	Tx	Nx	M1			RT only
575	Control	69	Black Other	Tx	Nx	M1		445	Hormone+RT
576	Control	70	White	T3	N0	M0		10	Hormone+RT
577	Control	52	White	T4	N1-3	M1			Hormone+RT
578	Control	85	White	Tx	Nx	M1			Hormone+RT
579	Control	62	White	T3	Nx	M1			RT only
580	Control	66	White	T1	N0	M0		<1	Hormone+RT
581	Control	71	White	T2	N0	M0		9	Hormone+RT
582	Control	68	White	T2	N0	M0		15	Hormone+RT
583	Control	66	White	Tx	Nx	M1			RT only
584	Control	71	White	Tx	Nx	M1		136	Hormone only
585	Control	59	White	T1	N0	M0	6	21	Hormone+RT
586	Control	75	Indian	Tx	Nx	M0
587	Control	75	White	Tx	Nx	M1		117	Hormone+RT
588	Control	68	White	T2	Nx	Mx			Hormone+RT
589	Control	82	White	Tx	Nx	M1		108	RT only
590	Control	65	White	Tx	Nx	M1			Hormone+RT
591	Control	69	White	T2	N0	M0		12	Hormone+RT
592	Control	63	White	T3	N0	M0		23	Hormone+RT
593	Control	81	White	Tx	Nx	M1			Hormone only
594	Control	82	White	Tx	Nx	M1		8	Hormone+RT
595	Control	73	White	T1	N0	M0		1
596	Control	73	White	T3	N1-3	M0			Hormone only
597	Control	83	White	Tx	Nx	M1			Hormone+RT
598	Control	61	Pakistani	T2	Nx	Mx	6	16	Hormone+RT
599	Control	61	White	T3	N0	M0	5	7	Hormone+RT
600	Control	86	White	Tx	Nx	M1			Hormone only
601	Control	78	White	T3	N0	M1
602	Control	62	White	Tx	Nx	M1			Hormone+RT
603	Control	71	Don't know	T2	N0	M0		9	RT+prostectomy
604	Control	61	Don't know	T2	N0	M0			Hormone+RT
605	Control	60	White	T4	N1-3	M1			RT only
606	Control	47	White	T3	Nx	M1		2	Hormone+RT
607	Control	73	White	T2	N1-3	M0	7	11	Hormone+RT
608	Control	64	White	T3	N0	M0		110	Hormone+RT
609	Control	67	White	T2	N0	M0		5	Hormone+RT
610	Control	72	White	Tx	Nx	M1			Hormone+RT
611	Control	75	White	T2	N0	M0	5		Hormone+RT
612	Control	54	White	T4	N0	M0	9	42	Hormone only
613	Control	58	White	Tx	N1-3	M1		354.4	Hormone+RT
614	Control	59	White	T3	Nx	M1	7	2844	Hormone+RT
615	Control	62	White	T3	N0	M0		16	Hormone+RT
616	Control	61	White	T2	N0	M0	6	50	Hormone+RT
617	Control	70	Chinese	T2	N0	M0		14.7	Hormone+RT
618	Control	79	White	T4	N0	Mx			Hormone+RT
619	Control	56	White	Tx	Nx	M0			Hormone+RT
620	Control	53	White	T1	N0	M0	5	4	Prostatectomy only
621	Control	54	White	T2	N0	M0	6		Hormone+RT+prostectomy
622	Control	56	White	Tx	N0	M1	3		Hormone+RT
623	Control	67	White	T4	N0	M1		1302	Hormone+RT
624	Control	65	White	T3	N0	M0	8		Hormone+RT
625	Control	70	White	T3	N0	M0	3	24	Hormone+RT
626	Control	61	White	T1	N0	M0		8
627	Control	60	Indian	Tx	Nx	M1		64	Hormone only
628	Control	63	White	T1	N0	M0			Hormone+RT
629	Control	80	White	T2	N0	M0		11	Hormone only
630	Control	68	White	T2	N0	M0		15	Hormone+RT
631	Control	62	White	T4	Nx	M1	7	500	Hormone+RT
632	Control	71	White	Tx	Nx	Mx	9		Hormone+RT
633	Control	71	White	T2	N0	M0	8	15	Hormone+RT
634	Control	74	White	T3	N0	M0			Hormone+RT
635	Control	62	Don't know	Tx	Nx	M1			Hormone+RT
636	Control	54	Don't know	T3	N0	M0			Hormone+RT
637	Control	76	White	Tx	Nx	M1			Hormone+RT
638	Control	74	White	T3	N0	M0	8	14	Hormone+RT
639	Control	69	White	T3	N1-3	M0		46	Hormone+RT
640	Control	83	White	T2	Nx	M0		7.7
641	Control	71	White	T2	N0	M0	7	8	Hormone+RT
642	Control	71	White	T2	N0	M0		7	Hormone+RT
643	Control	67	White	T2	N0	M0		6	Hormone+RT
644	Control	67	Don't know	Tx	N0	M0	6		Hormone+RT+prostectomy
645	Control	68	White	T3	N0	M0			Hormone+RT
646	Control	74	White	Tx	Nx	M1		3642	Hormone+RT
647	Control	65	Black Caribbean	Tx	N1-3	M0		316	Hormone+RT
648	Control	56	White	T3	N0	M0		100	Hormone+RT
649	Control	70	Black Caribbean	Tx	Nx	M1			Hormone+RT
650	Control	67	White	Tx	N1-3	M0	3	2800	Hormone+RT
651	Control	66	Black Caribbean	Tx	Nx	M0		700	Hormone only
652	Control	55	White	T3	N0	M0		100	Hormone+RT
653	Control	58	White	T1	N0	M0	6	5	Hormone+RT
654	Control	72	White	T1	N0	M0	5	10
655	Control	73	White	T2	Nx	M0			Hormone+RT
656	Control	60	White	T3	Nx	M0		4.4
657	Control	70	White	T3	Nx	M1		12.5	Hormone+RT
658	Control	90	White					17
659	Control	72	White						RT only
660	Control	59	White	T1	Nx	M0			Hormone only
661	Control	75	White	Tx	Nx	Mx			Hormone+RT
662	Control	48	White	T3	N0	M0		25	Hormone+RT
663	Control	65	White	T2	Nx	M0		22	Hormone+RT
664	Control	64	Indian	T3	Nx	M0	4		Hormone+RT
665	Control	70	White	T1	N0	M0		9	Hormone+RT
666	Control	74	White	T3	N0	M0		23	Hormone+RT
667	Control	68	White	T2	N0	M0	7	13	Hormone only
668	Control	71	White	T3	N0	M0		14	Hormone+RT
669	Control	72	White	T2	N0	M0		124	Hormone+RT
670	Control	76	White	T3	Nx	M1		112	Hormone+RT
671	Control	71	White	Tx	N1-3	M1		45	Hormone+RT
672	Control	70	White	T3	Nx	M0		421	Hormone only
673	Control	67	White	T3	N0	M0	10	13	Hormone+RT
674	Control	77	White	Tx	Nx	M1			Hormone+RT
675	Control	61	White	Tx	Nx	M1			Hormone only
676	Control	74	White	T2	N0	M1		91	Hormone only
677	Control	77	White	Tx	Nx	Mx			Hormone+RT
678	Control	71	White	T2	N0	M0		34	Hormone+RT
679	Control	72	White	T2	N0	M0		48	Hormone+RT
680	Control	78	White	T2	Nx	M0		23	Hormone only
681	Control	69	White	T3	N1-3	Mx		55	Hormone only
682	Control	71	White	T1	N0	M0	2	8
683	Control	67	White	T2	N0	M0		12	Hormone+RT
684	Control	66	White	Tx	Nx	M1			Hormone+RT
685	Control	79	White	T3	Nx	Mx	6	25
686	Control	80	White	Tx	Nx	M1			RT only
687	Control	71	White	T2	N0	M0		28	Hormone+RT
688	Control	68	Other	T2	N0	M0		33	Hormone+RT
689	Control	64	White	T2	N0	M0		28	Hormone+RT
690	Control	69	White	T3	N0	M0		52	Hormone+RT
691	Control	71	White	T2	N0	M0		17.5	Hormone+RT
692	Control	78	Don't know	Tx	N0	M1			Hormone+RT
693	Control	75	White	T2	N0	M0			Hormone+RT
694	Control	55	White	T3	N0	M1	7		Hormone+RT
695	Control	79	White	T2	N0	M0	5		Hormone+RT
696	Control	63	White	T1	N0	M0	5	120	Hormone+RT
697	Control	56	White	T3	Nx	M1		72.4	Hormone only
698	Control	78	White	T2	Nx	M1	6	442	Hormone only
699	Control	71	White	T3	N0	M0	6	26	Hormone+RT
700	Control	64	White	Tx	Nx	Mx			Hormone+RT
701	Control	74	White	T2	N0	M0	5	80.1	Hormone+RT
702	Control	43	White	T1	N0	M0	4	5.2	Prostatectomy only
703	Control	68	White	T2	N0	M0	9	4	Hormone+RT+prostectomy
704	Control	65	White	T3	N0	M0	6	97	Hormone+RT
705	Control	36	White	T1	N0	M0	5	5	Prostatectomy only
706	Control	47	White	T1	N1-3	M0	10	116	Hormone only
707	Control	66	Black Caribbean	T4	N0	Mx	4	22.1	Hormone+RT
708	Control	51	White	T1	N0	M0	6	20	Hormone+RT+prostectomy
709	Control	71	White	T3	N0	Me	6	20	Hormone+RT
710	Control	71	White	T2	N0	M0	7	20	Hormone+RT
711	Control	77	White					27
712	Control	66	White	T3	N0	M0		41	Hormone+RT
713	Control	56	White	T2	N0	M0	5	9	Hormone+RT
714	Control	77	White	T2	N0	M0		16
715	Control	72	White						Hormone+RT
716	Control	71	White	Tx	Nx	M1		1630	Hormone+RT
717	Control	57	White	T2	N0	M0		10	Hormone+RT
718	Control	79	White	T4	N0	M0		172	Hormone+RT
719	Control	83	Indian					2
720	Control	69	White	T2	N0	M0		13	Hormone+RT
721	Control	58	White	T2	N0	M0		40	Hormone+RT
722	Control	77	White	T1	N0	M0
723	Control	69	White	Tx	Nx	M1		20	Hormone+RT
724	Control	62	White	Tx	Nx	M1		86	Hormone+RT
725	Control	74	White	T2	N0	M0		14	Hormone+RT
726	Control	68	White	Tx	Nx	M1			Hormone+RT
727	Control	46	White	T4	N1-3	M1			Hormone+RT
728	Control	76	White	T3	N0	M0		36	Hormone+RT
729	Control	77	White					30
730	Control	54	Indian	T3	N0	M0			Hormone+RT
731	Control	51	White
732	Control	73	White	T3	N0	M0		13	Hormone+RT
733	Control	68	White	T2	N0	M0		34	Hormone+RT
734	Control	71	White	T2	N0	M0		80	Hormone+RT
735	Control	75	White	Tx	Nx	M1			Hormone+RT
736	Control	70	White	Tx	Nx	M1		193	Hormone+RT
737	Control	84	White	T4	N0	M0		7	Hormone+RT
738	Control	68	White	T2	N0	M0		42	Hormone+RT
739	Control	55	White	Tx	Nx	M1		37	Hormone+RT
740	Control	65	White						Hormone+RT
741	Control	61	White	Tx	Nx	M1		1224	Hormone+RT
742	Control	60	White	T2	N0	M0		8	Hormone+RT
743	Control	75	White	T3	N0	M0		38	Hormone+RT
744	Control	49	Don't know	T3	N0	M0	8	2	Hormone+RT
745	Control	52	White	T2	N0	M0	2	6
746	Control	68	White	T3	N0	M1		122	Hormone+RT
747	Control	64	White	Tx	Nx	M1	7	1390	Hormone+RT
748	Control	62	White	T3	N1-3	M1	7		Hormone+RT
749	Control	76	Black Caribbean	T2	Nx	M0		10	Hormone+RT
750	Control	62	White	T3	N0	M0	7	35	Hormone+RT+prostectomy
751	Control	70	White	T3	N0	M1			Hormone+RT
752	Control	71	White	T2	N0	M0	4	15	Hormone+RT
753	Control	71	White	T2	N0	M0			Hormone+RT
754	Control	59	Black Caribbean	T2	N0	M0			Hormone+RT
755	Control	56	Indian	T2	N0	M0	3		Prostatectomy only
756	Control	69	White	T4	N0	M0	8	97	Hormone+RT
757	Control	66	White	T2	Nx	M0	7	5	Hormone+RT
758	Control	86	White	Tx	Nx	M1	4		Hormone+RT
759	Control	77	White	T2	N0	M0	8	31	Hormone+RT
760	Control	59	White	T2	N0	M0	6		Hormone+RT
761	Control	75	White	T2	N0	M0	5	7	Hormone+RT
762	Control	63	White	T3	N0	M0	10	69	Hormone+RT
763	Control	82	White	T4	N0	M1			Hormone+RT
764	Control	73	Black African	T2	N0	M0	7	5	Hormone+RT
765	Control	81	White	T4	Nx	M1			Hormone+RT
766	Control	73	White	T1	N0	M0	5	6	Hormone+RT
767	Control	73	Black African	T1	N0	M0	4	32	Hormone+RT
768	Control	56	White	T1	N0	M0	4	34	Hormone+RT
769	Control	72	White	T4	Nx	M1		81	Hormone+RT
770	Control	77	White	T2	N0	M0		17	Hormone only
771	Control	71	White	Tx	Nx	M1	9		Hormone+RT
772	Control	70	White	Tx	Nx	M1	5	1200	Hormone+RT
773	Control	66	White	T3	N0	M0	6	2.7	Hormone+RT
774	Control	77	White	T3	Nx	M0		21	Hormone+RT
775	Control	66	White	T2	N0	M0	6	109	Hormone+RT
776	Control	71	White	T4	N1-3	M1	9		Hormone+RT
777	Control	76	White	Tx	N1-3	M1	4	56	Hormone+RT
778	Control	67	White	T3	Nx	M0	9		Hormone+RT
779	Control	55	White	T3	N1-3	M0	5	394	Hormone+RT
780	Control	87	White	T4	Nx	Mx		24	Hormone+RT
781	Control	77	White	Tx	Nx	M1		1730	Hormone only
782	Control	73	White	T2	N0	M0	5	5	Hormone+RT
783	Control	69	White	T4	N1-3	M0	5	420	Hormone only
784	Control	59	White	Tx	Nx	M1		120	Hormone+RT
785	Control	56	White	Tx	Nx	M1	5		Hormone+RT
786	Control	73	White	T3	N0	M0	9	20.2	Hormone+RT
787	Control	64	White	T2	N0	M0	6	6.7	Hormone+RT
788	Control	69	White	T2	N0	M0	6	3	Hormone+RT
789	Control	60	White	T1	Nx	M0	5
790	Control	73	White	T3	N0	M0	6	45.2	Hormone+RT
791	Control	75	White	T3	N0	M0	4		Hormone+RT
792	Control	65	White	T3	N0	M0	6	18	Hormone+RT
793	Control	62	White	T2	N0	M0		61.6	Hormone+RT
794	Control	60	White	T2	N0	M0	5	17	Hormone+RT
795	Control	68	White	T2	N1-3	M0	7	9	Hormone+RT
796	Control	76	White	Tx	Nx	M1		1200	Hormone+RT
797	Control	75	White	T4	Nx	M1		<1	RT only
798	Control	71	White	T3	N0	M0	5		Hormone+RT
799	Control	77	White	Tx	Nx	M1	7		Hormone+RT
800	Control	64	Other	Tx	Nx	M1		89	Hormone+RT
801	Control	74	White	T2	N0	M0	7	9	Hormone+RT
802	Control	62	White	T2	N0	M0	6	10	Prostatectomy only
803	Control	72	White	T1	Nx	M0		7	Hormone+RT
804	Control	71	White	T1	N0	M0	9		Hormone+RT
805	Control	64	White	T3	N0	M0	4	13	Hormone+RT+prostectomy
806	Control	54	Black African	T2	N0	M0	4		Hormone+RT
807	Control	70	White	T1	N0	M0	6		Hormone+RT
808	Control	83	White	T3	N0	M0	6	28	Hormone+RT
809	Control	54	White	T3	N0	M0	6		Hormone+RT
810	Control	71	White	T2	N0	M0	6	12	Hormone+RT
811	Control	83	White	T2	Nx	M0	5	3	Hormone only
812	Control	66	White	T2	N0	M0	4	9	Hormone+RT
813	Control	73	White	T3	N1-3	M1		3070	Hormone+RT
814	Control	70	White	T3	N0	M0	4	42	Hormone+RT
815	Control	58	White	T4	N1-3	M0		100	Hormone+RT
816	Control	61	Don't know	T3	N0	M0			Hormone+RT
817	Control	54	White	Tx	Nx	M1			Hormone only
818	Control	74	White	T1	N0	M0		26	Hormone+RT
819	Control	63	White	T1	N0	M0	7	30	Hormone+RT
820	Control	66	White	T2	N0	M0	7	27	Hormone+RT
821	Control	70	White	Tx	Nx	M1	9	240	RT only
822	Control	64	White	T4	N0	M0	9	92	Hormone+RT
823	Control	62	White	T4	N0	M0	9	55	RT only
824	Control	63	White	T3	N0	M0	4	8	Hormone+RT
825	Control	69	White	T3	N0	M0	5	7	Hormone+RT
826	Control	63	White	T2	N0	M0	7	23	Hormone+RT
827	Control	71	White	T4	N0	M0	6	88	Hormone+RT
828	Control	67	White	T3	N0	M0	5		Hormone+RT
829	Control	61	Don't know	Tx	Nx	M1	5		Hormone+RT
830	Control	59	Black Caribbean	T1	N0	M0	5	5.7	Hormone+RT
831	Control	57	White	T3	N0	M0	8	14	Hormone+RT
832	Control	75	White	T4	Nx	M1		68.9	Hormone+RT
833	Control	70	White	Tx	Nx	M1	7	20	RT only
834	Control	67	White	T3	N0	M0	7	32	Hormone+RT
835	Control	74	White	T3	N0	M0	7	46	Hormone+RT
836	Control	59	Black Caribbean	T3	Nx	M0	7	109	Hormone only
837	Control	70	White	T1	N0	M0	4		Hormone+RT
838	Control	58	White	Tx	Nx	M1	8	750	Hormone+RT
839	Control	84	White	Tx	Nx	M1	8	261	Hormone+RT
840	Control	76	White	T3	N0	M0	9		Hormone+RT
841	Control	77	White	T4	Nx	Mx	9		Hormone+RT
842	Control	51	White	T3	N0	M0	10	48	Hormone+RT
843	Control	73	White	Tx	Nx	M1			Hormone+RT
844	Control	65	White	T2	N0	M1	8	139	Hormone+RT
845	Control	68	White	T2	N0	M0	4	16	Hormone+RT
846	Control	65	White	T2	N0	M0	6	7
847	Control	81	White	T4	N0	M0	7	9
848	Control	72	White	T3	Nx	Mx	7		Hormone+RT
849	Control	49	White	T3	N0	M0	6	30	Hormone+RT
850	Control	70	White	T3	N1-3	M1	5	12	Hormone+RT
851	Control	63	White	T3	N0	M0	8	25	Hormone+RT
852	Control	66	White	T2	N0	M0	5	5	Hormone+RT
853	Control	68	White	T3	N0	M0	6	22	Hormone+RT
854	Control	67	White	T2	Nx	M1	6	137	Hormone+RT
855	Control	70	White	T1	N0	M0	6	21	Hormone only
856	Control	67	White	T3	N0	M0	6		Hormone+RT
857	Control	60	White	T1	N0	M0	4	12	Hormone+RT
858	Control	64	White	T3	Nx	Mx	7	19.9	Hormone only
859	Control	74	White	T3	N0	M0	9	46	Hormone+RT
860	Control	71	White	T3	N1-3	M0	9		Hormone+RT
861	Control	54	White	T3	N0	M0	9	120	Hormone+RT
862	Control	71	Black Other	T1	N0	M0	4	9
863	Control	74	White	T1	N0	M0	4	21	Hormone only
864	Control	71	White	T2	N1-3	M0	6	44	Hormone+RT
865	Control	71	White	T2	Nx	M1		1354	Hormone+RT
866	Control	54	White	T2	N0	M0	5		Hormone+RT
867	Control	79	White	T2	Nx	M1	8	47	Hormone+RT
868	Control	77	White	T3	N0	M1	6		Hormone+RT
869	Control	75	White	T3	N0	M1			Hormone+RT
870	Control	73	White	T2	N0	M0	6	35	Hormone+RT
871	Control	65	White	T1	N0	M0	6		Hormone+RT
872	Control	76	White	T2	N0	M0	4	45	Hormone+RT
873	Control	81	White	T4	Nx	M1			Hormone+RT
874	Control	67	White	T4	N1-3	M1	6		RT only
875	Control	68	White	T3	N0	M0	6	20	Hormone+RT
876	Control	75	White	T3	N0	M1			Hormone+RT
877	Control	63	White	Tx	N1-3	M1			Hormone+RT
878	Control	81	White	T1	N0	M1	6	22
879	Control	72	White	T2	N0	M0	5	25	Hormone+RT
880	Control	57	White	T2	N0	M0	8		Hormone+RT+prostectomy
881	Control	74	White	T4	N0	M0	8	42	Hormone+RT
882	Control	65	White	T3	N0	M0	6	8	Hormone+RT
883	Control	72	Pakistani	T1	N0	M0	4	10	Hormone+RT
884	Control	62	White	T3	Nx	M1	9	75	Hormone+RT
885	Control	74	White	Tx	Nx	M0	4		Hormone+RT
886	Control	59	White	T3	N0	M0	6		Hormone+RT+prostectomy
887	Control	63	White	T2	N0	M0	5		Hormone only
888	Control	65	White	T3	N0	M0	5		Hormone+RT+prostectomy
889	Control	63	White	T3	N0	M0			Hormone+RT
890	Control	70	Black Caribbean	T2	N0	M0		45	Hormone+RT
891	Control	49	White	T2	N1-3	M0	8		Hormone only
892	Control	61	White	Tx	N1-3	M1	7	141	Hormone+RT
893	Control	55	White	T3	Nx	M0		15	Hormone+RT
894	Control	79	White	T3	N0	M0			Hormone only
895	Control	57	White	T3	N0	M1	8		Hormone+RT
896	Control	64	White	T2	N0	M0			Hormone only
897	Control	62	White	T2	N0	M0	6		Prostatectomy only
898	Control	43	Don't know	T3	Nx	M1	10		Hormone+RT
899	Control	70	White	T3	N0	M0	6	110	Hormone only
900	Control	64	White	Tx	Nx	M1		164	Hormone+RT
901	Control	64	White	T1	N0	M0	7	42	Hormone+RT
902	Control	47	White	Tx	N0	M0	8		Hormone+RT
903	Control	67	White	T2	N0	M0	4	7.7	Hormone+RT+prostectomy
904	Control	64	Black Caribbean	T2	N0	M0	7	14	Hormone+RT
905	Control	59	White	T1	N0	M0	5	6.2	Hormone+RT
906	Control	51	White	T3	Nx	Mx	6	90	Hormone+RT
907	Control	70	White	T1	N0	M0	6	52	Hormone+RT
908	Control	58	Black African	T1	N0	M0		4	Hormone+RT
909	Control	71	Indian	T2	N0	M0	5	5.2	Hormone+RT
910	Control	66	White	T2	N0	M0	7	11.9	RT+prostectomy
911	Control	68	White	Tx	N0	M0	7		Hormone+RT
912	Control	72	White	Tx	Nx	Mx			Hormone+RT
913	Control	72	White	T3	N0	M0	4		Hormone+RT
914	Control	73	White	T3	Nx	Mx	6	50	Hormone only
915	Control	71	White	T2	Nx	M1	8		Hormone+RT
916	Control	63	White	T2	N0	M0	7	34	Hormone+RT
917	Control	70	White	T3	N0	M0	6	11	Hormone+RT
918	Control	71	White	Tx	N0	M0	6	58	Hormone+RT
919	Control	71	White	T3	N0	M0	6	26	Hormone+RT
920	Control	65	White	Tx	Nx	M1		101	Hormone+RT
921	Control	69	Indian	T2	N0	M0	7	244	Hormone+RT
922	Control	68	White	T2	N0	M0	6	62	Hormone+RT
923	Control	63	White	T3	Nx	M1	9		Hormone+RT
924	Control	81	White				7	24	Hormone only
925	Control	68	White	T3	N0	M0	7	16	Hormone+RT
926	Control	72	Black Caribbean	T2	N0	M0	6	5.8	Hormone+RT
927	Control	60	White	T1	N0	M0	6	11	Hormone+RT
928	Control	61	White						Hormone+RT
929	Control	78	White	T3	N0	M0	6	52	Hormone+RT
930	Control	95	White	Tx	Nx	M1			RT only
931	Control	76	White	Tx	N1-3	M0	9	9	Hormone+RT
932	Control	62	White	Tx	N0	M0	7	3	Hormone+RT
933	Control	71	White	T3	N0	M0	6	33	Hormone+RT
934	Control	48	White	T2	N0	M0	4	7
935	Control	71	White	T3	N0	M1	6	263	Hormone+RT
936	Control	60	White	T4	N0	M0	10	104	Hormone+RT
937	Control	73	White	T3	N1-3	M0		52	Hormone+RT
938	Control	58	White	T3	N0	M0	6	19	Hormone+RT
939	Control	60	White	Tx	N0	M0			Hormone+prostectomy
940	Control	66	White	Tx	Nx	M1			Hormone+RT
941	Control	71	White	T3	N0	M0	6		Hormone+RT
942	Control	80	White	Tx	Nx	M0	4	40
943	Control	59	White	T1	N0	M0	6	2.2	Hormone only
944	Control	75	White	T2	Nx	M0	7	5	Hormone only
945	Control	77	White	Tx	Nx	M1	8	185	Hormone+RT
946	Control	61	White	T1	Nx	Mx	6	10.7	Hormone+RT
947	Control	67	White	T1	N0	M0	4
948	Control	75	White	T3	N0	Mx	5	11	Hormone+RT
949	Control	72	Black Caribbean	T3	N0	M0	7	81	Hormone+RT
950	Control	69	White	T4	N0	M0	9		Hormone+RT
951	Control	65	White	Tx	Nx	M1	8		Hormone+RT+prostectomy
952	Control	72	White	T2	N0	M0		15
953	Control	69	White	T3	N0	M0	6		Hormone+RT
954	Control	65	White	T2	N0	M0	6	6	Hormone+RT
955	Control	52	White	T3	N0	M0	7	44	Hormone+RT
956	Control	67	White	Tx	Nx	M1	7		Hormone+RT
957	Control	76	White	T3	N0	M0	5	15	Hormone+RT
958	Control	64	White	T2	N1-3	M0	5	38	Hormone+RT
959	Control	71	White	T3	N0	M0	6	8	Hormone+RT
960	Control	69	Black Caribbean	T3	N1-3	M0	6	23	Hormone only
961	Control	74	White	T2	N0	M0	4		Hormone+RT
962	Control	74	White	T3	N0	M0	6	24	Hormone+RT
963	Control	61	White	T3	N0	Mx	6		Hormone+RT
964	Control	69	White	T3	Nx	M1	6		Hormone+RT
965	Control	77	Pakistani	Tx	Nx	M1	9		Hormone+RT
966	Control	74	White	T3	Nx	Mx	8		Hormone+RT
967	Control	79	White	T4	N1-3	M0	6	2688	Hormone+RT
968	Control	73	White	T1	Nx	Mx	4		Hormone+RT
969	Control	65	White	T2	N0	M0	7	24.6	Hormone+RT
970	Control	64	White	Tx	Nx	M1		606	Hormone+RT
971	Control	80	White	T4	Nx	M1	9	29	Hormone only
972	Control	75	White	T2	N0	M0	6	8	Hormone+RT
973	Control	61	Black Caribbean	T3	N0	M0	6	60	Hormone+RT
974	Control	60	White	T2	N0	M0	5	4	Hormone only
975	Control	74	White	T3	N0	M0	6		Hormone+RT
976	Control	68	White	T4	Nx	M1	5		Hormone+RT
977	Control	69	White	T2	N0	Mx	7		Hormone+RT
978	Control	67	White	T2	N0	M0	5	10	Hormone+RT
979	Control	69	White	T3	N1-3	M1			Hormone+RT
980	Control	65	White	T4	N0	M0	6	26	Hormone+RT
981	Control	69	White	Tx	Nx	M1	8	10	Hormone+RT
982	Control	84	White	T3	N1-3	M1		1001	Hormone only
983	Control	69	White	T1	N0	M0	6	24	Hormone+RT
984	Control	65	Black African	T4	Nx	M1		361	Hormone+RT
985	Control	52	Pakistani	T2	N0	M0			Hormone+RT
986	Control	62	White	T1	N0	M0	6	22	Hormone+RT
987	Control	66	White	T4	Nx	M1	10		Hormone+RT
988	Control	72	White	T2	Nx	M1			Hormone+RT
989	Control	64	White	T1	Nx	M0	3	9.8
990	Control	64	White	T2	N0	M0	6	6	Hormone+RT
991	Control	64	Black Caribbean	T3	N0	Mx	5	27	Hormone+RT
992	Control	72	White	T2	N0	M0	5		Hormone+RT
993	Control	66	White	T2	N0	M0	6		Hormone+RT
994	Control	75	White	T3	N1-3	M1	7		Hormone only
995	Control	67	White	T4	N1-3	M1	9		Hormone+RT
996	Control	65	White	T2	N0	M0	6	1	Hormone+RT
997	Control	65	White	Tx	Nx	M1			Hormone+RT
998	Control	75	White	T2	N0	M0	6	12
999	Control	78	White	T4	Nx	M1	7	30	Hormone only
1000	Control	54	Black African	T2	N1-3	M0	9	6	Hormone only
1001	Control	73	White	T4	Nx	M1	9		Hormone+RT
1002	Control	57	White	T2	N0	M0	6	16	Hormone+RT
1003	Control	68	Black Caribbean	T2	N0	M0	5	19	Hormone+RT
1004	Control	72	White	T2	N0	M0	6	22	Hormone only
1005	Control	73	White	T4	N0	M0	6	50	Hormone+RT
1006	Control	70	White	T4	N0	M0	6	35	Hormone+RT
1007	Control	72	White	T2	N0	M0	6		Hormone+RT
1008	Control	73	White	T1	N0	M0	6	17	Hormone+RT
1009	Control	77	White	T2	Nx	M1	8		Hormone+RT
1010	Control	81	White						Hormone+RT
1011	Control	71	White	T3	N0	M0	5	12	Hormone+RT
1012	Control	80	White	T2	N0	M0	4	18
1013	Control	78	White	T2	N0	M0	5	9
1014	Control	59	White	T1	N0	M0	7	80	Hormone+RT
1015	Control	70	White	T4	N0	M0	7	119	Hormone+RT
1016	Control	74	White	T3	N0	M0	4	12	Hormone+RT
1017	Control	63	White	T1	Nx	Mx	6	9	Hormone only
1018	Control	65	White	T1	Nx	Mx	5	2
1019	Control	66	White	T4	Nx	M1			Hormone+RT
1020	Control	58	Chinese	Tx	Nx	M1			Hormone only
1021	Control	42	White	T2	N0	M1			Hormone+RT
1022	Control	61	White	T2	N0	M0	6	11	Hormone+RT
1023	Control	61	White	T3	N1-3	M1	7	42	Hormone only
1024	Control	71	White	T3	N0	M0	5		Hormone+RT
1025	Control	52	Black African	T3	N0	M0	6	87	Hormone+RT
1026	Control	58	White	Tx	N1-3	M1	9		Hormone+RT
1027	Control	64	White	T3	N0	M0	6	16	Hormone+RT
1028	Control	74	White	T3	N0	M0	7	4	Hormone only
1029	Control	76	White	T2	N0	M0	6	9	Hormone+RT
1030	Control	83	White	T2	Nx	M0	6
1031	Control	54	Black Caribbean	T3	N0	M0	5	1	Hormone+RT
1032	Control	74	White	T3	N1-3	M0	6	33	Hormone+RT
1033	Control	68	White	T3	N0	M0	5	4.1	Hormone+RT
1034	Control	65	White	T3	N0	M0	6	26.5	Hormone+RT
1035	Control	71	White	T3	Nx	M1	10		Hormone+RT
1036	Control	66	White	T4	N0	M0	6	190	Hormone only
1037	Control	71	White	T2	N0	M0	6	11	Hormone+RT
1038	Control	75	White	T2	N0	M0	4	22
1039	Control	73	White	T4	N0	M0	6		Hormone+RT
1040	Control	78	White	T2	N0	M0	4
1041	Control	52	White	T3	N0	Mx	7
1042	Control	62	Black African	T2	N0	M0	6	23	Hormone+RT
1043	Control	68	White	T3	N1-3	M0	8	71	Hormone+RT
1044	Control	79	White	T4	N1-3	M1	9		Hormone+RT
1045	Control	54	White	T2	N0	M0	6	7.1	Prostatectomy only
1046	Control	70	White	Tx	Nx	M1	7		Hormone+RT
1047	Control	73	White	T2	N0	M0	4		Hormone+RT
1048	Control	74	White	T3	N0	M0	6	14	Hormone+RT
1049	Control	76	White	T4	N0	M0	9	32.1	Hormone only
1050	Control	84	White	Tx	Nx	M1		572	Hormone only
1051	Control	69	White	T4	N1-3	M1	10		Hormone+RT
1052	Control	66	Other	Tx	Nx	M1	6	172	Hormone+RT
1053	Control	54	White	T1	Nx	Mx	5		Prostatectomy only
1054	Control	59	Black African	T2	N0	M0	6	38.2	Hormone+RT
1055	Control	59	Black African	Tx	Nx	M1	7	420	Hormone+RT
1056	Control	66	White	T3	N1-3	M0	7	258	Hormone only
1057	Control	52	White	T4	N1-3	M0	7		Hormone+RT
1058	Control	74	White	T1	N0	M0			Hormone+RT
1059	Control	78	White	T3	N0	M0	6		Hormone+RT
1060	Control	70	Black Caribbean	T3	N0	M0	8		Hormone+RT
1061	Control	53	White	T1	N0	M0	2		Hormone+RT
1062	Control	64	White	T1	N0	M0	6	7	Hormone+RT
1063	Control	57	White	T1	N0	M0	6		Hormone only
1064	Control	58	White	T3	N1-3	M0	10	32	Hormone+RT
1065	Control	76	White	T3	N0	M0	6		Hormone only
1066	Control	69	White	T3	N1-3	M1		245	Hormone+RT
1067	Control	74	White	T3	N1-3	M1	9	445	Hormone+RT
1068	Control	60	White	T1	Nx	M0	7	23	Hormone+RT
1069	Control	73	White	T3	N0	M0	7	20.8	Hormone+RT
1070	Control	67	White	T2	N0	M0	5	13.1	Hormone+RT
1071	Control	71	White	T4	Nx	M1			Hormone+RT
1072	Control	58	White	T4	N0	M0	7		Hormone only
1073	Control	60	White	T4	Nx	M1	10	190	Hormone+RT
1074	Control	79	Black Caribbean	Tx	Nx	M1	6	111	Hormone+RT
1075	Control	67	White	Tx	Nx	M1	6	230	Hormone only
1076	Control	68	White	T4	N0	M0	5		Hormone only
1077	Control	67	White	T2	N0	M0	7		Hormone only
1078	Control	58	White	T2	Nx	M1	7	200	Hormone+RT
1079	Control	79	White	Tx	Nx	M1			Hormone+RT
1080	Control	66	White	T2	N0	M0	6	37	Hormone only
1081	Control	68	Indian	T2	Nx	Mx	6	68	Hormone only
1082	Control	74	White	T3	Nx	M0	6		Hormone+RT
1083	Control	70	White	T3	N0	M0	5	18	Hormone+RT
1084	Control	71	Black Caribbean	T3	N0	M0	6		Hormone only
1085	Control	81	White	T3	Nx	M1	6	23	Hormone only
1086	Control	78	White	T4	Nx	M0	9		Hormone+RT
1087	Control	76	White	T2	N0	M0	6	17	Hormone+RT
1088	Control	75	White	T3	N0	M0	6		Hormone only
1089	Control	64	White	T3	N0	M0	8		Hormone+RT
1090	Control	51	White	T3	N1-3	M0	7	6	Hormone+RT
1091	Control	48	White	T1	N1-3	M0	5	30.2	Hormone+RT
1092	Control	78	White	Tx	Nx	M1	5		Hormone+RT
1093	Control	60	Black African	T4	N0	M0	10	36.8	Hormone+RT
1094	Control	64	Don't know	T3	N1-3	M1	6	4000	Hormone+RT
1095	Control	52	Black African	T3	N1-3	M1			Hormone+RT+prostectomy
1096	Control	65	White	T3	N0	M1	7	13	Hormone+RT
1097	Control	74	White	T4	N1-3	M0	7	161	Hormone+RT
1098	Control	67	White	T3	N1-3	M1	7	88	Hormone+RT
1099	Control	72	White	T3	N0	M0	6	12	Hormone+RT
1100	Control	75	White	T3	N1-3	M0	9	8	Hormone only
1101	Control	62	White					3
1102	Control	63	White	T2	N0	M1	6	12	Hormone only
1103	Control	52	White	T1	N0	M0	5	6	Hormone+RT
1104	Control	72	White				6		Hormone+RT
1105	Control	65	White	T3	N0	M0	6	21	Hormone+RT
1106	Control	64	White	T2	N0	M0	4		Hormone+RT
1107	Control	64	White	T2	N0	M0	5	8	Hormone+RT
1108	Control	62	White	T2	N0	M0	4	2	Hormone+RT
1109	Control	62	White	T4	N1-3	M0	7	75	Hormone+RT
1110	Control	78	White	T3	N0	M0	6		Hormone only
1111	Control	75	White	T3	Nx	M1			Hormone+RT
1112	Control	54	Don't know	Tx	N1-3	M1		800	Hormone+RT
1113	Control	54	White	T3	N0	M0	6	18	Hormone+RT
1114	Control	87	White	T2	Nx	Mx	5	6	Hormone only
1115	Control	68	White	T2	N0	M0	6	41	Hormone+RT
1116	Control	80	White	T3	Nx	Mx	7		Hormone+RT
1117	Control	71	White	T2	N0	M0	6
1118	Control	70	White	T2	N0	M0	6		Hormone+RT
1119	Control	62	White	T2	N0	M0	4		Hormone+RT
1120	Control	76	White	T3	N0	M0	6
1121	Control	75	White	T1	Nx	Mx	2
1122	Control	73	White	T3	N0	M1	8	48	Hormone only
1123	Control	72	White	Tx	Nx	M1	6		Hormone only
1124	Control	89	White	T3	N0	M0	9	36	Hormone only
1125	Control	59	White	T4	N0	M1	10	137	Hormone+RT
1126	Control	75	White	T4	N0	M0	6		Hormone only
1127	Control	69	White	Tx	Nx	M1	7	57	Hormone+RT
1128	Control	69	White	T2	N0	M0	6	18	Hormone+RT
1129	Control	51	White	T2	Nx	M0	5	19	Hormone+RT
1130	Control	79	White	T2	Nx	M1	6	100	Hormone only
1131	Control	61	White	T2	N0	M0	10	60	Hormone+RT
1132	Control	72	White	T3	Nx	M0	5	2	Hormone only
1133	Control	76	White	T2	Nx	M0	8		Hormone only
1134	Control	67	White	T4	N1-3	M1	7		Hormone+RT
1135	Control	77	White	T3	N0	M0	7	23	Hormone+RT
1136	Control	67	White	T3	Nx	M0	6	46.6	Hormone+RT
1137	Control	81	White	T3	Nx	M1	8		Hormone+RT
1138	Control	57	White	T2	N0	M0		7.8
1139	Control	72	White	T4	N0	M0	6		Hormone only
1140	Control	70	White	T2	N0	M0	5	20	Hormone+RT
1141	Control	77	Black Caribbean	Tx	Nx	M1	9		Hormone+RT
1142	Control	71	White	T1	Nx	Mx	6		Hormone only
1143	Control	71	White	Tx	N1-3	M1	9	56	Hormone+RT
1144	Control	75	White	Tx	Nx	Me	6	27	Hormone+RT
1145	Control	57	White	Tx	N1-3	M1	9
1146	Control	69	White	T2	N0	M0	8	10	Hormone+RT
1147	Control	76	White	T4	N1-3	M1	7	9	Hormone only
1148	Control	80	White	T2	Nx	M0	7	29
1149	Control	64	Black Caribbean	T3	N0	M0	6	62	Hormone+RT
1150	Control	66	White	T2	N0	M0	6	5	Hormone+RT
1151	Control	67	White	T3	Nx	Mx	5	18	Hormone+RT
1152	Control	77	Indian	T1	Nx	Mx	4	11
1153	Control	58	White	T3	N0	M0	7	28	Hormone+RT
1154	Control	62	Indian	T2	N0	M0	6	5	Hormone+RT
1155	Control	69	White	T3	N0	M0	5	104	Hormone+RT
1156	Control	63	White	T3	N0	M0	6	22	Hormone+RT
1157	Control	67	White	T2	N1-3	M0	5	11	Hormone only
1158	Control	74	White	T2	Nx	M1	7	8	Hormone only
1159	Control	79	White	T4	Nx	M0	10	510	Hormone+RT
1160	Control	58	White	Tx	N0	M1		1224	Hormone+RT
1161	Control	77	White	Tx	Nx	M1		1146	Hormone+RT
1162	Control	72	White	T3	N0	M0	6	12	Hormone+RT
1163	Control	84	White	T3	Nx	M1	6	142	Hormone only
1164	Control	57	White	T1	N0	M0	5		Prostatectomy only
1165	Control	75	White	Tx	Nx	M1	8	1045	Hormone+RT
1166	Control	84	White	Tx	Nx	M1	7		Hormone+RT
1167	Control	76	White	T4	Nx	M1	7		Hormone+RT
1168	Control	82	White	Tx	Nx	M1		116	Hormone+RT
1169	Control	55	Black African	T3	N1-3	M1	7	26	Hormone+RT
1170	Control	67	White	T2	N0	M1	5		Hormone only
1171	Control	64	White	T3	N0	M0	6	15	Hormone+RT
1172	Control	61	Black Caribbean	T3	Nx	M1	7	86	Hormone+RT
1173	Control	69	White	Tx	Nx	M1	7	168	Hormone+RT
1174	Control	75	White	T3	N0	M0	6	19	Hormone+RT
1175	Control	68	White	T1	N0	M0	6	30	Hormone+RT
1176	Control	71	White	T1	Nx	Mx	4		RT only
1177	Control	73	White	T2	N0	M0	5	7	Hormone+RT
1178	Control	74	White	T4	N0	M0	7	55	Hormone+RT
1179	Control	79	White	T2	Nx	Mx	3
1180	Control	78	White	T3	N1-3	M1	6	104	Hormone only
1181	Control	79	White	T3	Nx	M1	7	70	Hormone only
1182	Control	73	White	Tx	Nx	M1	6	102	Hormone+RT
1183	Control	60	White	T2	N0	M0	6	9	Hormone+RT
1184	Control	60	White	T3	N0	M0	6	14.4	Hormone+RT
1185	Control	68	White	T3	N0	M0	6	6.7	Hormone+RT
1186	Control	76	White	T3	N0	M0	5	18	Hormone only
1187	Control	64	White	T3	N0	M0	7	14	Hormone+RT
1188	Control	67	White	T3	Nx	M0		10.9	RT only
1189	Control	61	White	Tx	N0	M0	8		Hormone+RT
1190	Control	57	White	T2	Nx	Mx	7	5
1191	Control	63	Black African	T2	N0	M0	5	19	Hormone+RT
1192	Control	71	Black Caribbean	T1	N0	M0	6		Hormone+RT
1193	Control	50	White	T2	N0	M0	5	8.2	RT+prostectomy
1194	Control	50	White	T4	N0	M0		0.5	Hormone+RT
1195	Control	68	White	T3	N0	M0	6	33.6	Hormone+RT
1196	Control	68	White	T1	N0	M0		44	Hormone+RT
1197	Control	75	White	T3	N0	M0	7	22	Hormone+RT
1198	Control	71	White	T2	N0	M0	5	17	Hormone+RT
1199	Control	73	White	T1	Nx	M0		17.4	Hormone+RT
1200	Control	70	White	T2	N0	M0	5	35	Hormone+RT
1201	Control	70	White	T3	N0	M0	7	56	Hormone+RT
1202	Control	81	Indian	T3	Nx	M1	5	16	Hormone only
1203	Control	78	White	T1	Nx	M0	4	3	Prostatectomy only
1204	Control	68	White	Tx	N0	M1			Hormone+RT
1205	Control	63	White	T3	N0	M0	6	100	Hormone+RT
1206	Control	51	White	T1	N0	M0	6	48	Hormone+RT
1207	Control	72	White	T3	Nx	M1		100	Hormone+RT
1208	Control	74	White	T2	N0	M0	7	21	Hormone+RT
1209	Control	73	White	T4	N1-3	M1	6		Hormone+RT
1210	Control	66	Other	T2	N0	M0	7	111	Hormone only
1211	Control	68	White	Tx	N1-3	M1	8		Hormone+RT
1212	Control	68	Other	T2	N0	M0	9		Hormone+RT+prostectomy
1213	Control	72	White	T2	N0	M0	4
1214	Control	77	White	Tx	Nx	M1		68	Hormone+RT
1215	Control	65	Black Caribbean	T3	Nx	M1	6	1900	Hormone+RT
1216	Control	65	White	T4	N0	M0	6		Hormone+RT
1217	Control	61	Black Caribbean	T2	N1-3	M0	7	36	Hormone+RT
1218	Control	69	White	T2	N0	M0	6	4	Hormone+RT
1219	Control	74	White	T3	N0	M0	7	53	Hormone+RT
1220	Control	64	Don't know	T2	N0	M0	5	7	Hormone+RT
1221	Control	73	White	T2	N0	M0	4	64	Hormone+RT
1222	Control	67	White	T3	N0	M0	6	14	Hormone+RT
1223	Control	61	White	T4	N1-3	M0	8	29	Hormone+RT
1224	Control	71	White	Tx	Nx	M1	7	189	Hormone+RT
1225	Control	70	White	T3	N0	M0	6		Hormone+RT
1226	Control	67	White	T4	N0	M1	7	45	Hormone+RT
1227	Control	69	White	T1	N0	M0	6	7	Hormone+RT
1228	Control	57	White	T3	N0	M0	7	74	Hormone+RT
1229	Control	66	White	T2	N0	M0	7	18	Hormone+RT
1230	Control	80	White	Tx	Nx	M1		4700	Hormone+RT
1231	Control	65	White	T3	N1-3	M0	6		Hormone+RT
1232	Control	68	White	T2	N0	M0	7	25	Hormone+RT
1233	Control	73	White	T1	N1-3	M1	6	41	Hormone+RT
1234	Control	69	White	T2	Nx	Mx	6	8.2	Hormone only
1235	Control	80	White	Tx	Nx	M1	9		Hormone+RT
1236	Control	56	White	Tx	N1-3	M1		1200	Hormone+RT
1237	Control	62	White	T2	N0	M0	6	6.1	Hormone+RT
1238	Control	64	Bangladeshi	Tx	Nx	M1	8	329	Hormone+RT
1239	Control	67	White	Tx	N1-3	M1		2199	Hormone+RT
1240	Control	65	White	Tx	N1-3	M1		147	Hormone+RT
1241	Control	71	White	T3	N0	M0		8	Hormone only
1242	Control	65	White	T3	N0	M0	7		Hormone+RT+prostectomy
1243	Control	55	White	T2	N0	M0	6	11
1244	Control	65	White	T3	N0	M0	6		Hormone+RT
1245	Control	70	White	Tx	Nx	M1			Hormone+RT
1246	Control	76	White	Tx	Nx	M1		155.8	Hormone+RT
1247	Control	74	White	T3	N0	M0	8	40	Hormone+RT
1248	Control	68	White	Tx	N1-3	M1	8	49	Hormone+RT
1249	Control	61	White	T2	N0	M0	6		Hormone+RT
1250	Control	60	White	T3	N0	M0	7	9.4	Hormone+RT
1251	Control	78	White	T2	N0	M0	7	9	Hormone+RT
1252	Control	58	White	T4	N1-3	M1	7	136	Hormone+RT
1253	Control	71	White	Tx	N0	M0		47	Hormone only
1254	Control	78	White	Tx	Nx	M0	7		Hormone only
1255	Control	62	White	T2	N0	M0	8	14	Hormone+RT
1256	Control	70	White	T2	N0	M0	7	13	Hormone only
1257	Control	65	Black Caribbean	T3	Nx	Mx	7	66	Hormone+RT
1258	Control	66	White	T3	N0	M0	6	9	Hormone+RT
1259	Control	62	White	T3	N0	M0	6	4	Hormone+RT
1260	Control	69	White	T3	N0	M0	6	10	Hormone only
1261	Control	59	White	T2	N0	M0	6	8.6	Hormone only
1262	Control	52	Black Caribbean	T3	N1-3	M0	8	39	Hormone+RT
1263	Control	70	White	T2	N0	M0	6	4	Hormone+RT
1264	Control	88	White	Tx	N1-3	M1		2562	Hormone+RT
1265	Control	61	White	T3	N1-3	M0	6	24.46	Hormone+RT
1266	Control	57	White	T3	N0	M0	8	44	Hormone+RT
1267	Control	67	White	Tx	N0	M1	9	296	Hormone+RT
1268	Control	66	Chinese	T3	N0	M0	8	88	Hormone+RT
1269	Control	72	White	T3	N1-3	M0	8	24	Hormone+RT
1270	Control	76	White	T3	Nx	M0	7	26.4	Hormone only
1271	Control	75	White	Tx	Nx	M1	7	29	Hormone+RT
1272	Control	72	White	T1	Nx	M1	8		Hormone+RT
1273	Control	67	White	T4	N0	M0	6	8	Hormone+RT
1274	Control	75	White	T2	N0	M0	6	7	Hormone+RT
1275	Control	45	White	T2	N0	M0	6	23
1276	Control	70	White	T2	N0	M0	8	32	Hormone+RT
1277	Control	68	White	T4	N0	M0	7	24	Hormone+RT
1278	Control	59	White	T3	N1-3	M0	7	59	Hormone+RT
1279	Control	63	White	T3	N0	M0	7	16	Hormone+RT
1280	Control	72	White	T3	N0	M0	7	36	Hormone+RT
1281	Control	69	White	Tx	Nx	M1	8		Hormone+RT
1282	Control	72	White	T3	N0	Mx			Hormone only
1283	Control	76	White	T3	Nx	M1	7		Hormone+RT
1284	Control	65	White	T1	N0	M0	7	9	Hormone+RT
1285	Control	69	White	Tx	Nx	M1			Hormone+RT
1286	Control	81	White	Tx	Nx	M1			Hormone+RT
1287	Control	58	White	Tx	Nx	M1	6	136	Hormone+RT
1288	Control	73	White	T2	N1-3	M0	7		Hormone+RT
1289	Control	65	Black Caribbean	T3	Nx	M1	7		Hormone only
1290	Control	63	White	T2	N0	M0	7	15	Hormone+RT
1291	Control	57	White	T2	Nx	M0			Prostatectomy only
1292	Control	68	White	T3	N0	M0	6		Hormone only
1293	Control	69	White	T3	N0	M0	7	15.8	Hormone+RT
1294	Control	65	Other	T2	N0	M0	5	15.4	Hormone only
1295	Control	60	Black Other	T1	N0	M0			Hormone+RT
1296	Control	67	White	T3	N0	M0	6	19	Hormone+RT
1297	Control	73	Indian	T2	N0	M0	7	17.9	Hormone only
1298	Control	73	White	T3	Nx	M1	8		Hormone only
1299	Control	66	White	T3	N0	M0	6		Hormone+RT
1300	Control	65	White	T2	Nx	M0	6
1301	Control	76	White	T2	N0	M0	7	9	Hormone only
1302	Control	63	Other	T2	N0	M1	7	20	Hormone only
1303	Control	69	White	T2	N0	M0	8	16	Hormone+RT
1304	Control	56	White	T2	N0	M0	6	9	Hormone+RT
1305	Control	66	Black Caribbean	T3	N0	M0	6		Hormone+RT
1306	Control	63	White	T1	N0	M0	8	17	Hormone+RT
1307	Control	70	White	T4	N0	M0	6	12	Hormone+RT
1308	Control	67	White	T3	N0	M0	6	70	Hormone+RT
1309	Control	67	White	T4	Nx	M1		30	Hormone+RT
1310	Control	67	White	T2	N0	M0	9		Hormone+RT
1311	Control	50	White	T2	N0	M0	9		Hormone+RT
1312	Control	62	White	T1	N0	Mx	5	3.5
1313	Control	71	Indian	T2	N0	M0		18.2	Hormone+RT
1314	Control	77	White	T4	N0	M0		64.9	Hormone only
1315	Control	60	White	T2	N0	M0		8	Hormone+RT+prostectomy
1316	Control	62	White	T3	N0	M0	6
1317	Control	62	White	Tx	Nx	M1			Hormone+RT
1318	Control	58	White	T2	N0	M0	6	7.4	Hormone+RT
1319	Control	71	White	Tx	Nx	M1	8		Hormone+RT
1320	Control	66	White	T3	Nx	M0	6	47	Hormone only
1321	Control	68	White						Hormone+RT
1322	Control	75	White	T4	Nx	M1	8	20	Hormone+RT
1323	Control	54	White	Tx	N0	M0	5	6.7	Hormone+RT
1324	Control	70	White	Tx	Nx	M1			Hormone+RT
1325	Control	63	White	T3	N0	M0	7	33	Hormone+RT
1326	Control	62	White	T2	N0	M0	7	15	Hormone+RT
1327	Control	70	White	T3	N0	M0	6		Hormone+RT
1328	Control	80	White	Tx	Nx	M1			Hormone+RT
1329	Control	78	White	T4	N1-3	M1		35	Hormone only
1330	Control	70	White	T3	N0	M0	6	12	Hormone+RT
1331	Control	69	White	T2	N0	M0		24.6	Hormone+RT
1332	Control	65	White				7
1333	Control	84	White	Tx	Nx	M1	9		Hormone+RT
1334	Control	75	White	T1	Nx	Mx	7	4	RT only
1335	Control	61	White	T2	N0	M0	6		Hormone+RT
1336	Control	73	White	Tx	Nx	M1		874	Hormone+RT
1337	Control	74	White	T3	Nx	M0	7	87	Hormone+RT
1338	Control	63	White	T3	N1-3	M1	8	3825	Hormone+RT
1339	Control	66	White	T2	N0	M0	6	20	Hormone+RT
1340	Control	66	White	T3	Nx	M0	5	6	Hormone+RT
1341	Control	75	White	T3	N0	M0	6	17	Hormone+RT
1342	Control	59	White	T2	N0	M0	7	55	Hormone+RT
1343	Control	68	White	T3	N0	M0	5	20	Hormone+RT
1344	Control	48	Indian	Tx	Nx	M1		70	Hormone+RT
1345	Control	71	White	T3	Nx	Mx	6	15	Hormone only
1346	Control	70	Indian	T4	N0	M0	7	20.4	Hormone+RT
1347	Control	59	White	T2	N0	M0	7		Hormone+RT+prostectomy
1348	Control	70	White	T4	N0	M0	6	6.5	Hormone+RT
1349	Control	67	White	Tx	N0	M1			Hormone+RT
1350	Control	53	Other	Tx	Nx	M1		39.8	Hormone+RT
1351	Control	77	White	T2	N0	M0	6	16	Hormone only
1352	Control	71	White	T2	N0	M0	8		Hormone+RT
1353	Control	72	White	T2	N0	M0	6	20	Hormone+RT
1354	Control	68	White	T1	N0	M0	7	9	Hormone+RT
1355	Control	67	White	T3	N0	M0	7	42	Hormone+RT
1356	Control	77	White	T3	Nx	Mx		31.4	Hormone only
1357	Control	64	White	T4	Nx	M1		4415	Hormone+RT
1358	Control	71	White	Tx	Nx	M1		190	Hormone+RT
1359	Control	69	White	Tx	Nx	M1	9		Hormone+RT
1360	Control	66	White	T1	N0	M0	6	14.1	Hormone+RT
1361	Control	80	Don't know	Tx	Nx	M1		50	Hormone+RT
1362	Control	68	White	T2	Nx	Mx	6
1363	Control	74	White	T3	Nx	M1	6		Hormone+RT
1364	Control	60	White	T3	Nx	Mx	9		Hormone+RT
1365	Control	72	White	Tx	N1-3	M1		1012.4	Hormone+RT
1366	Control	50	White	T3	N0	M0	8		Hormone+RT+prostectomy
1367	Control	62	White	T1	Nx	M0	6
1368	Control	61	White	T1	N0	M0	5	13	Prostatectomy only
1369	Control	61	Black Caribbean	T3	N0	M0	6		Hormone+RT
1370	Control	52	White	T3	N1-3	M0		32	Hormone+RT
1371	Control	72	White	T3	Nx	M1			Hormone+RT
1372	Control	61	White	Tx	N1-3	M0	8		Hormone only
1373	Control	80	White	Tx	Nx	M1			Hormone+RT
1374	Control	56	White	T3	N0	M0	6	2.4	Hormone only
1375	Control	54	White	T2	N0	M0	6	8.6
1376	Control	61	White	T4	N1-3	M1	7		Hormone+RT
1377	Control	72	White	T4	Nx	M1			Hormone+RT
1378	Control	57	White	T2	N1-3	M0	6	11.4	Hormone+RT
1379	Control	72	Other	Tx	Nx	M1	5		Hormone only
1380	Control	74	White	Tx	Nx	M1		250	Hormone+RT
1381	Control	69	White	T2	N0	M0	6	17	Hormone+RT
1382	Control	72	White	T2	Nx	M1	6	31.1	Hormone+RT
1383	Control	76	White	T1	Nx	M0	5	28
1384	Control	65	White	T1	N0	M1			Hormone+RT
1385	Control	69	White	T4	N0	M0	6		Hormone+RT
1386	Control	63	White	Tx	Nx	M1	7		Hormone only
1387	Control	67	White	T1	N0	M0	6		Hormone+RT
1388	Control	87	White	Tx	Nx	M1			Hormone+RT
1389	Control	74	White	T2	N0	M0	6	17	Hormone+RT
1390	Control	43	White	T3	N0	M0	8	36	Hormone+RT
1391	Control	78	White	T3	N0	M0	7		Hormone only
1392	Control	74	White	T2	Nx	Me	5	20	Hormone only
1393	Control	66	White	Tx	Nx	M0	6	12	Hormone+RT+prostectomy
1394	Control	69	White	T2	N0	M0	6	21	Hormone+RT
1395	Control	70	White	Tx	Nx	M1	7		Hormone+RT
1396	Control	59	White	T3	Nx	M1	7		Hormone+RT
1397	Control	61	Don't know	T3	N1-3	M0	7	30.8	Hormone+RT
1398	Control	68	White	T3	N1-3	M0	10	33	Hormone+RT
1399	Control	72	White	Tx	Nx	M1			Hormone+RT
1400	Control	79	Black Caribbean	T3	N0	M0	8	48	Hormone only
1401	Control	58	White	T3	N1-3	M0			Hormone+RT
1402	Control	59	White	Tx	N0	M0	7		Hormone+RT+prostectomy
1403	Control	61	White	T2	N0	M0	5		Hormone+RT
1404	Control	58	White	T3	N0	M0	8	208	Hormone+RT
1405	Control	61	White	T2	N0	M0	9	15.2	Hormone+RT
1406	Control	67	White	T2	N0	M0	4		Hormone+RT
1407	Control	65	White	T2	N1-3	M0	6	12	Hormone+RT
1408	Control	61	Black African	T3	N1-3	M0	8	46.7	Hormone+RT
1409	Control	70	White	Tx	N0	M0	7	60.7	Hormone+RT
1410	Control	60	White	T3	N0	M0	5	73.5	Hormone+RT
1411	Control	59	White	T4	N0	M0	6	9.16	Hormone+RT
1412	Control	73	White	T4	Nx	M1	7		Hormone+RT
1413	Control	68	White	T2	N0	M0	7	31	Hormone+RT+prostectomy
1414	Control	66	White	T3	N0	M0	7		Hormone+RT
1415	Control	71	White	T3	N0	M0	6	11	Hormone+RT
1416	Control	55	White	T3	N1-3	M0	8	128	Hormone+RT
1417	Control	71	White	T3	N0	M0	6	11.2	Hormone only
1418	Control	51	White	T3	N0	M0	4	14	Hormone+RT
1419	Control	70	White	T2	N0	M0	7	7.4	Hormone+RT
1420	Control	69	White	T2	Nx	Mx	6		Hormone only
1421	Control	70	Black African	T2	N0	M0		1.57	Hormone+RT
1422	Control	71	Black Caribbean						Hormone+RT
1423	Control	74	White	T1	N0	M0		20	Hormone only
1424	Control	54	White	T3	Nx	Mx	6	4.3	Hormone+RT+prostectomy
1425	Control	60	White	T2	N0	M0	5	65	Hormone+RT
1426	Control	65	Black Caribbean	T2	N0	M0		17.7	Hormone+RT
1427	Control	72	White	T3	N0	M0	7	5.6	Hormone+RT
1428	Control	58	White	T1	N0	M0	6		Hormone+RT+prostectomy
1429	Control	73	White	T4	Nx	M1	9	40	Hormone+RT
1430	Control	60	White	T1	N0	M0	4		Hormone+RT
1431	Control	56	White	T1	Nx	Mx	5
1432	Control	69	White	T3	Nx	M0		32.5	Hormone+prostectomy
1433	Control	64	White	T2	Nx	M1	8	18	Hormone+RT
1434	Control	59	White	T3	N0	M0	6	20	Hormone+RT
1435	Control	70	White	T2	N0	M0		17.4	Hormone only
1436	Control	68	Black Caribbean	T3	N0	M0	6	9.6	Hormone+RT
1437	Control	66	Black African	T3	N0	M0			Hormone+RT
1438	Control	64	White	T2	N0	M0	7	17.8	Hormone+RT
1439	Control	71	White	T4	Nx	M1	6	2000	Hormone+RT
1440	Control	61	White	T2	Nx	M0	6	16	Hormone+RT
1441	Control	76	White	T3	Nx	M1		1758	Hormone+RT
1442	Control	82	White	T2	Nx	M1		91	Hormone only
1443	Control	69	White	T4	N1-3	M1	7	170	Hormone+RT
1444	Control	61	White	T2	N0	M0	5		Hormone+RT
1445	Control	74	White	T2	N0	M0	5	5	Hormone+RT
1446	Control	66	Black African	T2	N0	M0		14	Hormone+RT+prostectomy
1447	Control	63	White	T4	N0	M1			Hormone+RT
1448	Control	67	White	T3	N0	M0	7	56.7	Hormone+RT
1449	Control	67	White	T3	N0	M0	6	21.3	Hormone+RT
1450	Control	59	White	T3	Nx	Mx	5		Hormone+RT+prostectomy
1451	Control	63	White	Tx	Nx	M1	7	57	Hormone+RT
1452	Control	67	White	Tx	Nx	M1	6		Hormone+RT
1453	Control	76	White	T3	N0	M0	5	19	Hormone only
1454	Control	66	White	T3	N1-3	M0	7	43	Hormone+RT
1455	Control	75	White	T2	N0	M0	6	42.8	Hormone only
1456	Control	73	White	T2	N0	M0	8	13	Hormone+RT
1457	Control	76	White	T3	N0	M0	6	12.5	Hormone only
1458	Control	70	White	T2	N0	M0	6	6.6	Hormone+RT
1459	Control	76	White	Tx	Nx	Mx		9.2
1460	Control	69	White	T3	Nx	M0	7	12.2	Hormone+RT
1461	Control	67	Black Caribbean	T3	N1-3	M0	8		Hormone only
1462	Control	64	White	Tx	Nx	M1	4		Hormone+RT
1463	Control	63	White	T3	N1-3	M0	10	30	Hormone+RT
1464	Control	73	White	T2	N0	M1	6		Hormone+RT
1465	Control	69	White	T2	Nx	M1	8	19.2	Hormone+RT
1466	Control	73	White	T3	N1-3	M0	10	103	Hormone+RT
1467	Control	72	White	Tx	N1-3	M0	7		Prostatectomy only
1468	Control	75	White	Tx	N0	M0		11	Hormone+RT
1469	Control	58	White	T3	N0	M0	7	17.1	Hormone+RT+prostectomy
1470	Control	56	White	Tx	N0	M0	6	207	Hormone+RT
1471	Control	62	White	T2	N0	M0	6	24.4	Hormone only
1472	Control	81	Don't know	T2	N0	M0	8	7	Hormone+RT
1473	Control	71	White	Tx	N1-3	M1		122	Hormone+RT
1474	Control	63	White	T2	N0	M0		13.8	Hormone+RT
1475	Control	62	White	T2	N0	M0	7	64.7	Hormone only
1476	Control	64	White	Tx	Nx	M0		6.1	Hormone+RT
1477	Control	72	White	T1	N0	M0	7	14.9	Hormone+RT
1478	Control	72	Black Caribbean	T2	N0	M0	8	7.6	Hormone+RT
1479	Control	74	White	T1	Nx	Me		17	Hormone+RT
1480	Control	72	White	T3	N0	M0	6	16.4	Hormone+RT
1481	Control	72	White	T3	N0	M0	6	9	RT+prostectomy
1482	Control	69	White	T2	N0	M0	6	30.3	Hormone+RT
1483	Control	73	White	T1	N0	M0		29	Hormone+RT
1484	Control	61	Black Caribbean	T3	N0	M0	4		Hormone+RT+prostectomy
1485	Control	67	White	T1	N0	M0	6	44	Hormone+RT
1486	Control	85	White	Tx	Nx	M1	9		Hormone+RT
1487	Control	70	White	T2	N0	M0	3	8	Hormone+RT
1488	Control	45	White	T2	Nx	M1	9	512	Hormone+RT
1489	Control	82	White	T2	Nx	Mx		15	Hormone+RT
1490	Control	67	White	T4	N0	M1	7	15	Hormone+RT
1491	Control	86	White	Tx	Nx	M1	9		Hormone+RT
1492	Control	79	White	T4	Nx	M0	7	12	Hormone+RT
1493	Control	70	White	T3	N1-3	M1	8	37.2	Hormone only
1494	Control	47	White	T2	N0	M0	6	44
1495	Control	64	White	Tx	N1-3	M0	7	4	Hormone only
1496	Control	72	White	Tx	N0	M1			Hormone+prostectomy
1497	Control	71	White	T3	N0	M0	6	7.5	Hormone+RT+prostectomy
1498	Control	67	White	T4	N0	M0	9	246	Hormone+RT
1499	Control	70	White	Tx	Nx	M1		500	Hormone+RT
1500	Control	79	White	T4	Nx	M1	7	94	Hormone+RT
1501	Control	68	White	Tx	Nx	M1			Hormone+RT
1502	Control	81	White	T4	Nx	M1		3000	Hormone+RT
1503	Control	57	White	T1	N0	M0	6	1.5	Hormone+RT+prostectomy
1504	Control	69	White	Tx	Nx	M1		133	Hormone+RT
1505	Control	59	White	Tx	Nx	M1	8	4.5	Hormone only
1506	Control	60	Black Caribbean	T2	N0	M0	8		Hormone+RT
1507	Control	83	White	Tx	Nx	M1		17000	Hormone+RT
1508	Control	77	White	T2	N0	M0	6
1509	Control	82	White	Tx	Nx	M1	8		Hormone+RT
1510	Control	74	White	T4	N1-3	M1	9	4.6	Hormone+RT
1511	Control	64	White	T2	N0	M0	7	15	Hormone+RT
1512	Control	68	White	T4	N1-3	M1	7		Hormone+RT
1513	Control	71	White	Tx	N1-3	M1	7	1000	Hormone+RT
1514	Control	74	White	Tx	Nx	M1			Hormone+RT
1515	Control	80	White	Tx	Nx	M1		300	Hormone+RT
1516	Control	72	White	Tx	Nx	M1			Hormone+RT
1517	Control	72	White				8		Hormone+RT
1518	Control	67	White	Tx	N1-3	M1			Hormone only
1519	Control	59	White	T3	Nx	M0	6	118	Hormone only
1520	Control	54	White	Tx	N0	M0		25	Hormone+RT+prostectomy
1521	Control	72	White	Tx	Nx	M1	9		Hormone+RT
1522	Control	68	White	Tx	Nx	Mx	6	6000	Hormone+RT
1523	Control	63	White	Tx	Nx	M1		50	Hormone+RT
1524	Control	79	White	T4	Nx	M1			Hormone+RT
1525	Control	73	White	Tx	Nx	M1	6		Hormone+RT
1526	Control	85	White	Tx	Nx	M1			Hormone+RT
1527	Control	64	White	T3	Nx	Mx	9		Hormone+RT
1528	Control	75	White	Tx	N0	M1	10	10.7	Hormone+RT
1529	Control	66	Other	T1	N0	M0
1530	Control	68	White	T3	N0	M0	7	24.8	Hormone+RT
1531	Control	70	White	T3	Nx	M0	9	110	Hormone only
1532	Control	47	White	T3	N0	M0	3		Hormone+RT
1533	Control	63	Black Other
1534	Control	69	White	T4	Nx	M1	8		Hormone+RT
1535	Control	84	White	T4	Nx	M1	7		Hormone+RT
1536	Control	74	White	T4	Nx	M1	8		Hormone+RT
1537	Control	53	Black Caribbean	Tx	Nx	M0	5		Hormone only
1538	Control	62	White	T2	N0	M0	7		Hormone only
1539	Control	75	White	T3	N0	M0	6	12	Hormone only
1540	Control	78	White	Tx	Nx	M1			Hormone+RT
1541	Control	56	White	T2	N0	M0	6	18	Hormone+RT+prostectomy
1542	Control	53	White	T2	N0	M0	6	1.7	Hormone+RT
1543	Control	64	White	T3	N0	M0	6	10.8	Hormone+RT
1544	Control	66	White	Tx	N0	M0	7		Hormone+RT+prostectomy
1545	Control	62	White	T1	N0	M0	6	6.4	Hormone+RT
1546	Control	76	White	Tx	Nx	M1	6		Hormone+RT
1547	Control	73	White	Tx	Nx	M1	9		Hormone+RT
1548	Control	73	White	Tx	Nx	M1		39.2	Hormone+RT
1549	Control	72	White	T3	Nx	Mx		470	Hormone+RT
1550	Control	70	White	Tx	Nx	M0			Hormone+RT
1551	Control	57	White	T1	N0	M0	6
1552	Control	71	White
1553	Control	59	White	Tx	Nx	M1			Hormone+RT
1554	Control	76	White	Tx	N0	M1	5	95	Hormone+RT
1555	Control	82	White	Tx	Nx	M1	9		Hormone+RT
1556	Control	74	White	Tx	Nx	M1	7		Hormone only
1557	Control	75	White	Tx	Nx	M1	8	465	Hormone+RT
1558	Control	69	White	Tx	Nx	M1	7	94	Hormone+RT
1559	Control	69	White	Tx	Nx	M1	2		Hormone+RT
1560	Control	78	White	Tx	Nx	M1	6	400	Hormone+RT
1561	Control	73	White	Tx	Nx	M1			Hormone+RT
1562	Control	83	White	Tx	Nx	M1		89.1	Hormone only
1563	Control	71	White	Tx	Nx	M1	2		Hormone+RT
1564	Control	47	White	Tx	N1-3	M1	7	11.8	Hormone+RT
1565	Control	52	White	T3	N1-3	M0	8		Hormone+prostectomy
1566	Control	47	Indian	Tx	Nx	M1			Hormone+RT
1567	Control	61	White	T3	N0	M0	7	17
1568	Control	74	White	T1	Nx	Mx	8	60	Hormone only
1569	Control	62	White	T3	N0	M0	7	19	Hormone only
1570	Control	51	White	Tx	Nx	M0	7		Hormone+prostectomy
1571	Control	62	Don't know	T2	N0	M0	6		Hormone+RT
1572	Control	66	White	T1	N0	M0	10	1.9	Hormone only
1573	Control	56	White	T4	Nx	M1	8		Hormone+RT
1574	Control	71	White	T2	N0	M0	6	12.9	Hormone+RT
1575	Control	63	White	Tx	Nx	M1			Hormone+RT
1576	Control	57	White	T2	N0	M0	6	34	Hormone+prostectomy
1577	Control	61	Don't know	T2	N0	M0	7		Hormone+RT+prostectomy
1578	Control	69	White	T2	N0	M0	4		Hormone+prostectomy
1579	Control	70	White	T3	Nx	M0			Hormone+RT
1580	Control	70	White	T3	N0	M0	7	11	Hormone+RT+prostectomy
1581	Control	70	White	Tx	Nx	M1	7	400	Hormone+RT
1582	Control	47	White	Tx	Nx	M1	6	10	Hormone+RT
1583	Control	75	White	Tx	Nx	Mx	10		Hormone+RT
1584	Control	69	White	T1	N0	M0	7		Hormone+RT
1585	Control	66	White	Tx	Nx	M0	6	955	Hormone+RT
1586	Control	68	White	T3	N0	M0	6	17.4	Hormone+RT
1587	Control	59	White	T2	Nx	M0	6	19	Hormone+RT
1588	Case	53	Don't Know	T3	N0	M1	7	227	Hormone+RT
1589	Case	48	Don't Know	T2	N0	M0	6	<1	Prostatectomy only
1590	Case	52	Don't know
1591	Case	52	White	T3	N1-3	M0		155	Hormone only
1592	Case	47	White	T3	Nx	M1		32	Hormone only
1593	Case	44	White	T4	N1-3	M1	6	139	Hormone+RT
