# Supplementary material for: Prostate cancer in BRCA2 germline mutation carriers is associated with poorer prognosis
Source: Br J Cancer. 2010 Aug 24;103(6):918–24. doi: 10.1038/sj.bjc.6605822 (PMC2948551; doi:10.1038/sj.bjc.6605822)
Supplement: Supplementary Online Information [file 6605822x2.xls]

## Sheet: Sheet1
Consultant	Hospital	Address	Postcode
Mr N P Cohen	Aberdeen Royal Infirmary	Foresterhill, Aberdeen	AB25 22N
Mr I Conn	Aberdeen Royal Infirmary	Foresterhill, Aberdeen	AB25 22N
Mr Kuchibhotla S Swami	Aberdeen Royal Infirmary	Foresterhill, Aberdeen	AB25 22N
Mr Leslie E F Moffat	Aberdeen Royal Infirmary	Foresterhill, Aberdeen	AB25 22N
Dr Sue Kenwrick	Addenbrooke’s Hospital	Hills Road, Cambridge	CB2 2QQ
Dr Helen Patterson	Addenbrooke’s Hospital	Hills Road, Cambridge	CB2 2QQ
Dr Katherine Waite	Addenbrooke’s Hospital	Hills Road, Cambridge	CB2 2QQ
Mr A Doble	Addenbrooke's Hospital	Hills Road, Cambridge	CB2 2QQ
Dr Vicki Wiles	Addenbrooke's Hospital	Hills Road, Cambridge	CB2 2QQ
Mr C Irwin	Alexandra Hospital	Woodrow Drive, Redditch, Worcestershire	B98 7UB
Mr M Lancashire	Alexandra Hospital	Woodrow Drive, Redditch, Worcestershire	B98 7UP
Mr B W Ellis	Ashford Hospital	London Road, Ashford	TW15 3AA
Mr Ravi Kulkarni	Ashford Hospital	London Road, Ashford	TW15 3AA
Mr Riza Murat Gurun	Ayr Hospital	Dalmellington Road, Ayr, Scotland	KA6 6DX
Mr Graham W Hollins	Ayr Hospital	Dalmellington Road, Ayr, Scotland	KA6 6DX
Dr Rana Mahmood	Ayr Hospital	Dalmellington Road, Ayr, Scotland	KA6 6DX
Mr Robert N Meddings	Ayr Hospital	Dalmellington Road, Ayr, Scotland	KA6 6DX
Mr Tim Briggs	Barnet General Hospital	Wellhouse Lane, Barnet, Herts	EN5 3DJ
Dr Irene Chong	Barnet General Hospital	Wellhouse Lane, Barnet, Herts	EN5 3DJ
Mr James S Gelister	Barnet General Hospital	Wellhouse Lane, Barnet, Herts	EN5 3DJ
Mr Faiz Mumtaz	Barnet General Hospital	Wellhouse Lane, Barnet, Herts	EN5 3DJ
Mr Ramachandran Ravi	Basildon & Thurrock University Hospitals NHS Trust	Nethermayne, Basildon	SS16 5NL
Mr Richard Hindley	Basingstoke and North Hampshire Hospital	Aldermaston Road, Basingstoke	RG24 9NA
Mr Peter R Malone	Battle Hospital	Oxford Road, Reading, Berkshire	RG3 1AG
Mr A Pengelly	Battle Hospital	Oxford Road, Reading, Berkshire	RG3 1AG
Dr David Dodds	Beatson Oncology Centre	Western Infirmary, Dumbarton Road, Glasgow	G11 6NT
Dr C Featherston	Beatson Oncology Centre	Western Infirmary, Dumbarton Road, Glasgow	G11 6NT
Mr David Hendry	Beatson Oncology Centre	Western Infirmary, Dumbarton Road, Glasgow	G11 6NT
Dr Gareth Jones	Beatson Oncology Centre	Western Infirmary, Dumbarton Road, Glasgow	G11 6NT
Professor David Kirk	Beatson Oncology Centre	Western Infirmary, Dumbarton Road, Glasgow	G11 6NT
Dr John M Russell	Beatson Oncology Centre	Western Infirmary, Dumbarton Road, Glasgow	G11 6NT
Dr M Siva	Beatson Oncology Centre	Western Infirmary, Dumbarton Road, Glasgow	G11 6NT
Professor Mary Leader	Beaumont Hospital	Beaumont Road, Dublin, Southern Ireland	Dublin 9
Dr Robert J Thomas	Bedford Hospital	Primrose Oncology Unit, Kempston Road, Bedford	MK42 9DJ
Professor Patrick Morrison	Belfast City Hospital	Lisburn Road, Belfast, Northern Ireland	BT9 7AB
Professor Joe O'Sullivan	Belfast City Hospital	Lisburn Road, Belfast, Northern Ireland	BT9 7AB
Dr L Shum	Belfast City Hospital	Lisburn Road, Belfast, Northern Ireland	BT9 7AB
Dr D Stewart	Belfast City Hospital	Lisburn Road, Belfast, Northern Ireland	BT9 7AB
Mr Jeremy Feggetter	Berwick Infirmary	Berwick Upon Tweed, Northumbria	TD15 1LT
Mr J O'Brien	Birmingham Heartlands Hospital	Bordesley Green East, Birmingham	B9 5SS
Dr Trevor Cole	Birmingham Women’s Hospital	Clinical Genetics Unit, Edgbaston, Birmingham	B15 2TG
Dr Dorthe Cruger	Birmingham Women’s Hospital	Clinical Genetics Unit, Edgbaston, Birmingham	B15 2TG
Professor E R Maher	Birmingham Women’s Hospital	Clinical Genetics Unit, Edgbaston, Birmingham	B15 2TG
Mr Donald Neilson	Blackburn Royal Infirmary	Haslingden Road, Blackburn	BB2 3HH
Mr G D Wemyss-Holden	Blackburn Royal Infirmary	Bolton Road, Blackburn, Lancashire	BB2 3LR
Mr Shabbir Susnerwala	Blackpool Victoria Hospital	Whinney Heys Road, Blackpool, Lancashire	FY3 8NR
Dr Ann Henry	Bradford Royal Infirmary	Duckworth Lane, Bradford	BD9 6RJ
Dr Amit Bahl	Bristol Royal Infirmary	Marlborough Street, Bristol	BS2 8HW
Mr Raj Persad	Bristol Royal Infirmary	Marlborough Street, Bristol	BS2 8HW
Mr Mark Wright	Bristol Royal Infirmary	Marlborough Street, Bristol	BS2 8HW
Ms Angelika Zang	Bromley Hospital	Cromwell Avenue, Bromley, Kent	BR2 9AJ
Mr Basharat Jameel	Bronglais General Hospital	Caradog Road, Aberystwyth	Sy23 1ER
Dr Priscilla Leone	Broomfield Hospital	Court Road, Broomfield, Chelmsford, Essex	CM1 5ET
Dr Saad Tahir	Broomfield Hospital	Court Road, Broomfield, Chelmsford, Essex	CM1 5ET
Dr Omi Parikh	Burnley General Hospital	Casterton Avenue, Burnley, Lancs	BB10 2PQ
Mr Jaspal Virdi	Capio Rivers Hospital	High Wych Road, Sawbridgeworth	CM21 0HH
Dr John Hetherington	Castle Hill Hospital	Castle Hill Hospital, Castle Road, Cottingham, East Yorkshire	HU16 5JQ
Mr Victor Izegbu	Central Middlesex Hospital	Acton Lane, Park Royal, London	NW10 7NS
Mr James Bellringer	Charing Cross Hospital	Fulham Palace Road, London	W6 8RF
Mr Timothy J Christmas	Charing Cross Hospital	Fulham Palace Road, London	W6 8RF
Dr Alison Falconer	Charing Cross Hospital	Fulham Palace Road, London	W6 8RF
Mr Simon Carter	Charing Cross Hospital	Fulham Palace Road, London	W6 8RF
Mr D Hrouda	Charing Cross Hospital	Fulham Palace Road, London	W6 8RF
Dr Stephen J Karp	Chase Farm Hospital	The Ridgeway, Enfield, Middlesex	EN2 8JL
Dr Mark Bower	Chelsea & Westminster Hospital	368 Fulham Road, London	SW10 9RH
Mr Michael Dinneen	Chelsea & Westminster Hospital	369 Fulham Road, London	SW10 9RH
Dr Cathryn Brock	Chelsea and Westminster Hospital	370 Fulham Road, London	SW10 9RH
Mr Hugh Gilbert	Cheltenham General Hospital	Sandford Road, Cheltenham, Gloucester	GL53 7AN
Dr P Jenkins	Cheltenham General Hospital	Sandford Road, Cheltenham, Gloucester	GL53 7AN
Mr Nigel R Boucher	Chesterfield Royal Hospital	Calow, Chesterfield	S44 5BL
Mr Michael J James	Chesterfield Royal Hospital	Calow, Chesterfield, Derbyshire	S44 5BL
Dr Richard Cowan	Christie Hospital	Wilmslow Road, Withington, Manchester	M20 4BX
Professor D Gareth Evans	Christie Hospital	Wilmslow Road, Withington, Manchester	M20 4BX
Dr Jacqueline Livsey	Christie Hospital	Wilmslow Road, Withington, Manchester	M20 4BX
Dr John Logue	Christie Hospital	Wilmslow Road, Withington, Manchester	M20 4BX
Dr James P Wylie	Christie Hospital	Wilmslow Road, Withington, Manchester	M20 4BX
Dr Fiona Lalloo	Christie Hospital	Wilmslow Road, Withington, Manchester	M20 4QL
Dr Elaine Sugden	Churchill Hospital	Old Road, Headington, Oxford	OX3 7LJ
Mr Simon F Brewster	Churchill Hospital	Old Road, Headington, Oxford	OX3 7LJ
Dr David J Cole	Churchill Hospital	Old Road, Headington, Oxford	OX3 7LJ
Dr C Connell	Churchill Hospital	Old Road, Headington, Oxford	OX3 7LJ
Dr Andrew Protheroe	Churchill Hospital	Old Road, Headington, Oxford	OX3 7LJ
Mr M F Saxby	City General Hospital, Stoke on Trent	Newcastle Road, Stoke-on-Trent	ST4 6QG
Mr P G Ryan	City Hospital, Birmingham	Dudley Road, Birmingham	B18 7HQ
Dr David Peake	City Hospital, Birmingham	Dudley Road, Birmingham	B18 7HQ
Dr M Coe	Clatterbridge Centre for Oncology	Clatterbridge Rd, Bebington, Wirral	CH63 4JY
Mr R D Errington	Clatterbridge Centre for Oncology	Clatterbridge Rd, Bebington, Wirral	CH63 4JY
Dr A Ibrahim	Clatterbridge Centre for Oncology	Clatterbridge Rd, Bebington, Wirral	CH63 4JY
Dr Isabel Syndikus	Clatterbridge Centre for Oncology	Clatterbridge Rd, Bebington, Wirral	CH63 4JY
Professor C M Booth	Colchester General Hospital	Turner Road, Colchester, Essex	CO4 5JL
Mr John Corr	Colchester General Hospital	Turner Road, Colchester, Essex	CO4 5JL
Mr Michael Lynch	Colchester General Hospital	Turner Road, Colchester, Essex	CO4 5JL
Mr P S Callaghan	Conquest Hospital	The Ridge, St Leonards on Sea, Hastings, East Sussex	TN37 7RD
Mr R Plail	Conquest Hospital	The Ridge, St Leonards on Sea, Hastings, East Sussex	TN37 7RD
Dr D Ash	Cookridge Hospital	Hospital Lane, Leeds	LS16 6QB
Dr C Coyle	Cookridge Hospital	Hospital Lane, Leeds	LS16 6QB
Dr David Bottomley	Cookridge Hospital	Hospital Lane, Leeds	LS16 6QB
Mr Christopher Powell	Countess of Chester Hospital	Liverpool Road, Chester	CH2 1UL
Dr J McAleese	Craigavon Area Hospital	68 Lurgan Road, Portadown, Craigavon	BT63 5QQ
Mr Christopher Chilton	Derby City General Hospital	Uttoxeter Road, Derby	DE22 3NE
Mr Mike Henley	Derby City General Hospital	Uttoxeter Road, Derby	DE22 3NE
Mr A M Peracha	Derby City General Hospital	Uttoxeter Road, Derby	DE22 3NE
Mr John H Williams	Derby City General Hospital	Uttoxeter Road, Derby	DE22 3NE
Mr Simon Williams	Derby City General Hospital	Uttoxeter Road, Derby	DE22 3NE
Dr D Muthukumar	Derbyshire Royal Infirmary	London Road, Derby	DE1 2QY
Mr Stephen A Thomas	Derbyshire Royal Infirmary	London Road, Derby	DE1 2QY
Mr Andrew J Dickinson	Derriford Hospital	Derriford Road, Plymouth	PL6 8DH
Mr John Hammonds	Derriford Hospital	Derriford Road, Plymouth	PL6 8DH
Mr Paul McInerney	Derriford Hospital	Derriford Road, Plymouth	PL6 8DH
Dr Sarah Pascoe	Derriford Hospital	Derriford Road, Plymouth	PL6 8DH
Mr Henry Sells	Derriford Hospital	Derriford Road, Plymouth	PL6 8DH
Dr C J Tyrell	Derriford Hospital	Derriford Road, Plymouth	PL6 8DH
Mr Stuart F Tindall	Diana Princess of Wales Hospital	Scartho Road, Grimsby	DN33 2BA
Mr N Afzal	Dorset County Hospital	Williams Avenue, Dorchester	DT1 2JY
Mr Steven Andrews	Dorset County Hospital	Williams Avenue, Dorchester	DT1 2JY
Mr Andrew J Cornaby	Dorset County Hospital	Williams Avenue, Dorchester	DT1 2JY
Mr J A A Archbold	Downe Hospital	9A Pound Lane, Down Patrick, Co Downe	BT30 6JA
Dr Ian H Kunkler	Dumfries & Galloway Royal Infirmary	Bankend Road, Dumfries	DG1 4AP
Dr A Folkes	East Surrey Hospital	Canada Ave, Redhill, Surrey	RH1 5RH
Dr Julian Money-Kyrle	East Surrey Hospital	Canada Ave, Redhill, Surrey	RH1 5RH
Dr N A Bax	Eastbourne District General Hospital	King's Drive, Eastbourne, East Sussex	BN21 2UD
Mr W T Lawrence	Eastbourne District General Hospital	King's Drive, Eastbourne, East Sussex	BN21 2UD
Dr F McKinna	Eastbourne District General Hospital	Eastern Road, Brighton, East Sussex	BN2 5BE
Mr Peter R Rimington	Eastbourne District General Hospital	King's Drive, Eastbourne, East Sussex	BN21 2UD
Mr Chris Dawson	Edith Cavell Hospital	Bretton Gate, Peterborough, Cambridgeshire	PE3 9GZ
Mr F Khan	Edith Cavell Hospital	Bretton Gate, Peterborough, Cambridgeshire	PE3 9GZ
Mr C Charig	Epsom General Hospital	Dorking Road, Epsom, Surrey	KT18 7EG
Mr Pieter J Le Roux	Epsom General Hospital	Dorking Road, Epsom, Surrey	KT18 7EG
Mr Michael Hehir	Falkirk & District Royal Infirmary	Major's Loan, Falkirk, Scotland	FK1 5QE
Mr Michael F Smith	Falkirk & District Royal Infirmary	Major's Loan, Falkirk, Scotland	FK1 5QE
Mr James Tweedle	Falkirk & District Royal Infirmary	Major's Loan, Falkirk, Scotland	FK1 5QE
Mr James Glenister	Finchley Memorial Hospital	Granville Road, North Finchley, London	N12 0JE
Mr C D Eden	Frimley Park Hospital	Portsmouth Road, Frimley, Camberley	GU16 7UJ
Mr Stephen E M Langley	Frimley Park Hospital	Portsmouth Road, Frimley, Camberley	GU16 7UJ
Mr Bruce Montgomery	Frimley Park Hospital	Portsmouth Road, Frimley, Camberley	GU16 5UJ
Mr Harry Naerger	Frimley Park Hospital	Portsmouth Road, Frimley, Camberley	GU16 5UJ
Mr Edward Palfrey	Frimley Park Hospital	Portsmouth Road, Frimley, Camberley	GU16 7UJ
Mr Richard Wilson	Furness General Hospital	Dalton Lane, Barrow in Furness	LA14 4LF
Mr Khaver N Qureshi	Gartnavel General Hospital	1053 Great Western Road, Glasgow	G12 0YN
Mr Ike Apakama	George Elliott Hospital	College Street, Nuneaton, Warks	CV10 7BL
Mr Krishna Prasad	George Elliott Hospital	College Street, Nuneaton, Warks	CV10 7BL
Dr Al-Samerraie	Glan Clwyd Hospital	Bodelwyddan, Rhyl, Wales	LL18 5UJ
Dr Louise Emmerson	Glan Clwyd Hospital	Bodelwyddan, Rhyl, Wales	LL18 5UJ
Dr A Nethersell	Glan Clwyd Hospital	Bodelwyddan, Rhyl, Wales	LL18 5UJ
Mr Srinivasan	Glan Clwyd Hospital	Bodelwyddan, Rhyl, Wales	LL18 5UJ
Dr Roger Owen	Gloucestershir Royal Hospital	Great Western Road, Gloucester, Gloucestershire	GL1 3NN
Dr John Glaholm	Good Hope Hospital	Rectory Road, Sutton Coldfield, West Midlands	B75 7RR
Mr Hemant Ohja	Good Hope Hospital	Rectory Road, Sutton Coldfield, West Midlands	B75 7RR
Mr Nazeer Dahar	Grantham & District Hospital	101 Manthorpe Road, Grantham, Lincs	NG31 8DG
Mr Pallon Daruwala	Grantham & District Hospital	101 Manthorpe Road, Grantham, Lincs	NG31 8DG
Mr Rupert Beck	Great Western Hospital	Marlborough Road, Swindon, Wilts	SN3 6BB
Mr John W Iacovou	Great Western Hospital	Marlborough Road, Swindon, Wilts	SN3 6BB
Dr Peter Harper	Guy’s Hospital	St Thomas Street, London	SE1 9RT
Dr Matthew Perry	Guy’s Hospital	St Thomas Street, London	SE1 9RT
Mr Rick Popert	Guy’s Hospital	St Thomas Street, London	SE1 9RT
Mr D Cahill	Guy's Hospital	St Thomas Street, London	SE1 9RT
Dr H Jane Dobbs	Guy's Hospital	St Thomas Street, London	SE1 9RT
Dr Louise Izatt	Guy's Hospital	St Thomas Street, London	SE1 9RT
Mr Tim S O'Brien	Guy's Hospital	St Thomas Street, London	SE1 9RT
Dr Tong	Guy's Hospital	St Thomas Street, London	SE1 9RT
Mr Anand R Kelkar	Hammersmith Hospital	Du Cane Road, London	W12 0HS
Professor J H Waxman	Hammersmith Hospital	Du Cane Road, London	W12 0HS
Mr David Badenoch	Harley Street Consulting Rooms	101 Harley Street, London	W1G 6AH
Mr Neil O'Donoghue	Harley Street Consulting Rooms	99 Harley Street, London	W1G 6AQ
Mr Pravin Singh	Harrogate District Hospital	Lancaster Park Road, Harrogate	HG2 7SX
Miss Anne Lawson	Harrogate District Hospital	Lancaster Park Road, Harrogate	HG2 7SX
Mr M Pancharatnam	Hemel Hempstead General Hospital	Hillfield Road, Hemel Hempstead, Herts	HP2 4AD
Dr Nihil Shah	Hemel Hempstead General Hospital	Hillfield Road, Hemel Hempstead, Herts	HP2 4AD
Anita Ashton	Hereford County Hospital	Union Walk, Hereford, Herefordshire	HR1 2ER
Mr Graham M Sole	Hereford County Hospital	Union Walk, Hereford	HR1 2ER
Mr A J Pope	Hillingdon Hospital	Pield Heath Road, Uxbridge	UB8 3NN
Dr Simon Russell	Hinchingbrooke Hospital	Hinchingbrooke Park, Huntingdon, Cambridgeshire	PE29 6NT
Mr Noel W Clarke	Hope Hospital	Stott Lane, Salford	M6 8HD
Mr Michael Ferro	Huddersfield Royal Infirmary	Lindley, Huddersfield	HD3 3EA
Mr John M Harney	Huddersfield Royal Infirmary	Lindley, Huddersfield	HD3 3EA
Dr S Fiona Douglas	Institute of Human Genetics International Centre for Life	Central Parkway, Newcastle upon Tyne	NE1 3BZ
Mr G Banerjee	Ipswich Hospital	Heath Road, Ipswich, Suffolk	IP4 5PD
Mr P Donaldson	Ipswich Hospital	Heath Road, Ipswich, Suffolk	IP4 5PD
Dr Christopher Scrase	Ipswich Hospital	Heath Road, Ipswich, Suffolk	IP4 5PD
Mr David Chadwick	James Cook University Hospital	Department of Urology, Marton Road, Middlesbrough	TS4 3BW
Dr P D John Hardman	James Cook University Hospital	Department of Urology, Marton Road, Middlesbrough	TS4 3BW
Mr John R Hindmarsh	James Cook University Hospital	Department of Urology, Marton Road, Middlesbrough	TS4 3BW
Mr Gokarakonda Suresh	James Paget Hospital	Lowestoft Road, Gorleston, Great Yarmouth, Norfolk	NR31 6LA
Dr Natasha Mithal	Kent & Canterbury Hospital	Ethelbert Road, Canterbury, Kent	CT1 3NG
Mr Keith W Murray	Kent & Canterbury Hospital	Ethelbert Road, Canterbury, Kent	CT1 3NG
Mr Owen W Davison	Kettering General Hospital	Rothwell Road, Kettering, Northants	NN16 8UZ
Mr D Baxter-Smith	Kidderminster Hospital	Bewdley Road, Kidderminster, Worcs	DY11 6RJ
Mr Hanif Motiwala	King Edward VII Hospital	Windsor, Berkshire	SL4 3DP
Dr N Barber	King’s College Hospital	Denmark Hill, London	SE5 9RS
Mr Gordon Muir	King’s College Hospital	Denmark Hill, London	SE5 9RS
Mr Robert F Copland	Kings Oak Private Hospital	Chase Farm (North Side), The Ridgeway, Enfield	EN2 8SD
Mr John Dick	Kingston Hospital	Galsworthy Road, Kingston-upon-Thames, Surrey	KT2 7QB
Mr Roland Morley	Kingston Hospital	Galsworthy Road, Kingston-upon-Thames, Surrey	KT2 7QB
Mr Alan Thompson	Kingston Hospital	Galsworthy Road, Kingston-upon-Thames, Surrey	KT2 7QB
Dr Nicholas Van As	Kingston Hospital	Galsworthy Road, Kingston-upon-Thames, Surrey	KT2 7QB
Mr Paul C Butterworth	Leicester General Hospital	Gwendolen Road, Leicester	LE5 4PW
Mr Thomas R L Griffiths	Leicester General Hospital	Gwendolen Road, Leicester	LE5 4PW
Mr Roger Kockelbergh	Leicester General Hospital	Gwendolen Road, Leicester	LE67 4DE
Mr David Osborn	Leicester General Hospital	Gwendolen Road, Leicester	LE5 4PW
Mr T Terry	Leicester General Hospital	Gwendolen Road, Leicester	LE5 4PW
Mr Julian Barwell	Leicester Royal Infirmary	Infirmary Square, Leicester	LE1 5WW
Professor Richard C Trembath	Leicester Royal Infirmary (Now at King's College Hospital, London, SE5 9RS)	Infirmary Square, Leicester	LE1 5WW
Mr Pradip Javle	Leighton Hospital	Middlewich Road, Crewe, Cheshire	CW1 4QT
Mr Pradip Basu	Lincoln County Hospital	Greetwell Road, Lincoln	LN2 5QY
Mr I Mark	Lincoln County Hospital	Greetwell Road, Lincoln	LN2 5QY
Dr Miguel Panades	Lincoln County Hospital	Greetwell Road, Lincoln	LN2 5QY
Dr Thiagarajan Sreenivasan	Lincoln County Hospital	Cliff Gardens, Scunthorpe, N Lincolnshire	DN15 7BH
Mr Damien C Hanbury	Lister Hospital	Corey’s Mill Lane, Stevenage, Herts	SG1 4AB
Mr T A McNicholas	Lister Hospital	Corey’s Mill Lane, Stevenage, Herts	SG1 4AB
Dr S Davidson	Macclesfield District General Hospital	Victoria Road, Macclesfield, Cheshire	SK10 3BL
Mr David Holden	Macclesfield District General Hospital	Victoria Road, Macclesfield, Cheshire	SK10 3BL
Mr Siva Namasivayam	Macclesfield District General Hospital	Victoria Road, Macclesfield, Cheshire	SK10 3BL
Mr Paul J Reddy	Maidstone Hospital	Hermitage Lane, Maidstone, Kent	M16 9QQ
Dr Sharon Beesley	Maidstone Hospital	Hermitage Lane, Kent	ME16 9QQ
Mr Trevor F Ford	Maidstone Hospital	Hermitage Lane, Barming, Kent	ME16 9QQ
Mr J Lewis	Maidstone Hospital	Hermitage Lane, Barming, Kent	ME16 9QQ
Dr Anula D Chetiyawardana	Manor Hospital	Moat Road, Walsall, West Midlands	WS2 9PS
Mr James Smith	Mater Hospital	47-51 Crumlin Road, Belfast	BT14 6AB
Mr Gulzar Mufti	Medway Maritime Hospital	Windmill Road, Gillingham	ME7 5NY
Mr Henry Andrews	Milton Keynes General Hospital	Standing Way, Eaglestone, Milton Keynes	MK6 5LD
Mr E M Walker	Milton Keynes General Hospital	Standing Way, Eaglestone, Milton Keynes	MK6 5LD
Mr Iqbal Anjum	Milton Keynes General Hospital	Standing Way, Eaglestone, Milton Keynes	MK6 5LD
Mr Pradeep Bose	Morriston Hospital	Morriston, Swansea, Wales	SA6 6NL
Mr Malcolm G Lucas	Morriston Hospital	Morriston, Swansea, Wales	SA6 6NL
Dr Richard F U Ashford	Mount Vernon Centre for Cancer Treatment	Rickmansworth Road, Northwood, Middlesex	HA6 2RN
Dr Jeanette Dickson	Mount Vernon Centre for Cancer Treatment	Rickmansworth Road, Northwood, Middlesex	HA6 2RN
Professor Peter Hoskin	Mount Vernon Centre for Cancer Treatment	Rickmansworth Road, Northwood, Middlesex	HA6 2RN
Dr Rob Hughes	Mount Vernon Centre for Cancer Treatment	Rickmansworth Road, Northwood, Middlesex	HA6 2RN
Dr Peter Ostler	Mount Vernon Centre for Cancer Treatment	Rickmansworth Road, Northwood, Middlesex	HA6 2RN
Dr Mark J Churn	New Cross Hospital	Wednesfield Road, Wolverhampton, West Midlands	WV10 0QP
Mr Peter Cooke	New Cross Hospital	Wednesfield Road, Wolverhampton, West Midlands	WV10 0QP
Mr John A Inglis	New Cross Hospital	Wednesfield Road, Wolverhampton, West Midlands	WV10 0QP
Mr N H Philp	New Cross Hospital	Wednesfield Road, Wolverhampton, West Midlands	WV10 0QP
Mr Brian Waymont	New Cross Hospital	Wednesfield Road, Wolverhampton, West Midlands	WV10 0QP
Mr Hing Leung	Newcastle General Hospital	Westgate Road, Newcastle-upon-Tyne	NE4 6BE
Dr Rhona McMenemin	Newcastle General Hospital	Westgate Road, Newcastle-upon-Tyne	NE4 6BE
Dr I Pedley	Newcastle General Hospital	Westgate Road, Newcastle-upon-Tyne	NE4 6BE
Dr J Trevor Roberts	Newcastle General Hospital	Westgate Road, Newcastle-upon-Tyne	NE4 6BE
Mr J O Lee	Noble's Hospital	Westmorland Road, Douglas, Isle of Man	IM1 4QA
Mr Edwin T S Ho	Norfolk & Norwich University Hospital	Colney Lane, Norwich	NR4 7UZ
Mr Stuart Irving	Norfolk & Norwich University Hospital	Colney Lane, Norwich	NR4 7UZ
Mr Robert Mills	Norfolk & Norwich University Hospital	Colney Lane, Norwich	NR4 7UZ
Mr Krishna K Sethia	Norfolk & Norwich University Hospital	Colney Lane, Norwich	NR4 7UZ
Mr Ralph J Webb	Norfolk & Norwich University Hospital	Colney Lane, Norwich	NR4 7UZ
Dr Denise J Sheehan	North Devon District Hospital	Raleigh Park, Barnstaple	EX31 4JB
Mr Douglas G Barnes	North Manchester General Hospital	Delauneys Road, Crumpsall, Manchester	M8 5RB
Mr John Calleary	North Manchester General Hospital
Mr Wai-Man Chow	North Manchester General Hospital	Delaunays Road, Crumpsall, Manchester	M8 5RB
Mr C B Costello	North Manchester General Hospital	Delauneys Road, Crumpsall, Manchester	M8 5RB
Dr Christine Elwell	Northampton General Hospital	Billing Rd, Northampton	NN1 5BD
Mr Jeremy Elkabir	Northwick Park Hospital	Watford Road, Harrow	HA1 3UJ
Dr D Fermont	Northwick Park Hospital	Watford Road, Harrow	HA1 3UJ
Mr A David Mee	Northwick Park Hospital	Watford Road, Harrow	HA1 3UJ
Mr M Bishop	Nottingham City Hospital	Hucknall Road, Nottingham	NG5 1PB
Mr O Cole	Nottingham City Hospital	Hucknall Road, Nottingham	NG5 1PB
Mr D R Harriss	Nottingham City Hospital	Hucknall Road, Nottingham	NG5 1PB
Dr R John Lemburger	Nottingham City Hospital	Hucknall Road, Nottingham	NG5 1PB
Dr Michael Sokal	Nottingham City Hospital	Hucknall Road, Nottingham	NG5 1PB
Dr Santhanam Sundar	Nottingham City Hospital	Mansfield Road, Sutton in Ashfield	NG17 4JL
Mr Michael Dunn	Nottingham Nuffield Hospital	748 Mansfield Road, Woodthorpe, Nottingham	NG5 3FZ
Mr Graeme H Urwin	Nuffield Hospital York	Haxby Road, York	YO31 8TA
Dr Richard Benson	Peterborough District Hospital	Thorper Road, Peterborough, Cambridgeshire	PE3 6DA
Dr Baria	Pilgrim Hospital	Sibsey Road, Boston, Lincs	PE21 9QS
Mr Memon	Pilgrim Hospital	Sibsey Road, Boston	PE21 9QS
Mr C Shekhar Biyani	Pinderfields Hospital	Aberford Road, Wakefield, West Yorkshire	WF1 4DG
Mr Tony J Browning	Pinderfields Hospital	Aberford Road, Wakefield, West Yorkshire	WF1 4DG
Mr Michael Murphy	Pinderfields Hospital	Aberford Road, Wakefield, West Yorkshire	WF5 4DG
Mr S K Sundaram	Pinderfields Hospital	Aberford Road, Wakefield, West Yorkshire	WF1 4DG
Mr P M T Weston	Pinderfields Hospital	Aberford Road, Wakefield, West Yorkshire	WF1 4DG
Dr Thomas D Goode	Poole General Hospital	Longfleet Road, Poole	BH15 2JB
Dr Tamas Hickish	Poole General Hospital	Longfleet Road, Poole	BH15 2JB
Dr Bruce M Castle	Princess Anne Hospital	Coxford Rd, Southampton, Hants	SO16 5YA
Mr Cummings	Princess Anne Hospital	Coxford Rd, Southampton, Hants	SO16 5YA
Professor Diana Eccles	Princess Anne Hospital	Coxford Rd, Southampton, Hants	SO16 5YA
Mr N Harvey-Hills	Princess Margaret Hospital	Osborne Road, Windsor, Berks	SL4 3SJ
Dr Diana Mort	Princess of Wales Hospital	Coity Road, Bridgend	CF31 1RQ
Mr Pravin Menzes	Princess Royal Hospital	Lewes Road, Haywards Heath, West Sussex	RH16 4EX
Mr Munir Ahmed	Princess Royal University Hospital	Farnborough Common, Orpington, Kent	BR6 8ND
Mr Guy Dawkins	Princess Royal University Hospital	Farnborough Common, Orpington, Kent	BR6 8ND
Mr R I Bhatt	Queen Elizabeth Hospital	Queen Elizabeth Medical Centre, Edgbaston, Birmingham	B15 2TH
Mr Alan Doherty	Queen Elizabeth Hospital	Queen Elizabeth Medical Centre, Edgbaston, Birmingham	B15 2TH
Dr A El-Modir	Queen Elizabeth Hospital	Queen Elizabeth Medical Centre, Edgbaston, Birmingham	B15 2TH
Dr Gail Horan	Queen Elizabeth Hospital	Gayton Road, Kings Lynn, Norfolk	PE30 4ET
Mr Michael Hughes	Queen Elizabeth Hospital	Queen Elizabeth Medical Centre, Edgbaston, Birmingham	B15 2TH
Mr C J Luscombe	Queen Elizabeth Hospital	Queen Elizabeth Medical Centre, Edgbaston, Birmingham	B15 2TH
Mr David M A Wallace	Queen Elizabeth Hospital	Queen Elizabeth Medical Centre, Edgbaston, Birmingham	B15 2TH
Professor N James	Queen Elizabeth Hospital	Queen Elizabeth Medical Centre, Edgbaston, Birmingham	B15 2TH
Mr S J Hampson	Queen Mary's University Hospital	Roehampton Lane, London	SW15 5PN
Dr Stephanie Gibbs	Queen's Hospital	Rom Valley Way, Romford	RM7 0AG
Dr P Chakraborti	Queens Hospital Burton	Belvedere Road, Burton-On-Trent, Derbyshire	DE13 0RB
Mr M Kumar	Queens Hospital Burton	Belvedere Road, Burton-On-Trent, Derbyshire	DE13 0RB
Dr D Whillis	Raigmore Hospital	Perth Road, Inverness, Scotland	IV2 3UJ
Mr Mohamed Kourah	Rochdale Infirmary	Whitehall Street, Rochdale, Greater Manchester	OL12 0NB
Mr Bohdan T Parys	Rotherham General Hospital	Moorgate Road, Rotherham	S60 2UD
Mr Maurice W Lau	Royal Albert Edward Infirmary	Wigan Lane, Wigan	WN1 2NN
Dr Richard Brown	Royal Berkshire Hospital	London Road, Reading, Berkshire	RG1 5AN
Mr Derek Fawcett	Royal Berkshire Hospital	London Road, Reading, Berkshire	RG1 5AN
Mr P B Rogers	Royal Berkshire Hospital	London Road, Reading, Berkshire	RG1 5AN
Ms L Lee	Royal Bolton Hospital	Minerva Road, Farnworth, Bolton, Lancs	BL4 0JR
Ms Gillian E Mobb	Royal Bolton Hospital	Minerva Road, Farnworth, Bolton, Lancs	BL4 0JR
Mr Michalakis L Pantelides	Royal Bolton Hospital	Minerva Road, Farnworth, Bolton, Lancs	BL4 0JR
Mr F James Bramble	Royal Bournemouth Hospital	Castle Lane East, Bournemouth, Dorset	BH7 7DW
Dr Sue Brock	Royal Bournemouth Hospital	Castle Lane East, Bournemouth, Dorset	BH7 7DW
Mr Charles J M Carter	Royal Bournemouth Hospital	Castle Lane East, Bournemouth, Dorset	BH7 7DW
Dr Joseph Davies	Royal Bournemouth Hospital	Castle Lane East, Bournemouth, Dorset	BH7 7DW
Ms Donna McBride	Royal Bournemouth Hospital	Castle Lane East, Bournemouth, Dorset	BH7 7DW
Mr John Rundle	Royal Bournemouth Hospital	Castle Lane East, Bournemouth, Dorset	BH7 7DW
Mr Andrew Wedderburn	Royal Bournemouth Hospital	Castle Lane East, Bournemouth, Dorset	BH7 7DW
Dr Matthew Collinson	Royal Cornwall Hospital	Treliske, Truro, Cornwall	TR1 3LJ
Mr Robert Cox	Royal Cornwall Hospital	Treliske, Truro, Cornwall	TR1 3LJ
Dr R Ellis	Royal Cornwall Hospital	Treliske, Truro, Cornwall	TR1 3LJ
Dr R Newton	Royal Cornwall Hospital	Treliske, Truro, Cornwall	TR1 3LJ
Dr J S O'Rourke	Royal Cornwall Hospital	Treliske, Truro, Cornwall	TR1 3LJ
Dr Alastair H Thomson	Royal Cornwall Hospital	Treliske, Truro, Cornwall	TR1 3LJ
Dr Duncan Wheatley	Royal Cornwall Hospital	Treliske, Truro, Cornwall	TR1 3LJ
Mr Mark A Stott	Royal Devon & Exeter Hospital	Barrack Rd, Exeter, Devon	EX2 5DW
Mr Richard D Pocock	Royal Devon & Exeter Hospital	Barrack Rd, Exeter, Devon	EX2 5DW
Dr Julia Rankin	Royal Devon & Exeter Hospital	Barrack Rd, Exeter, Devon	EX2 5DW
Mr Malcolm Crundwell	Royal Devon and Exeter Hospital	Barrack Road, Exeter	EX2 5DW
Mr Amir Kaisary	Royal Free Hospital	Pond Street, London	NW3 2QG
Dr Katharine Pigott	Royal Free Hospital	Pond Street, London	NW3 2QG
Dr Maria Vilarino-Varela	Royal Free Hospital	Pond Street, London	NW3 2QG
Mr Christopher A Bates	Royal Gwent Hospital	Cardiff Road, Newport,Gwent	NP20 2UB
Ms Gail Beese	Royal Gwent Hospital	Cardiff Road, Newport,Gwent	NP9 2UB
Mr W G Bowsher	Royal Gwent Hospital	Cardiff Road, Newport,Gwent	NP9 2UB
Dr Adam C Carter	Royal Gwent Hospital	Cardiff Road, Newport,Gwent	NP9 2UB
Mr Richard L Gower	Royal Gwent Hospital	Cardiff Road, Newport,Gwent	NP9 2UB
Mr John Anderson	Royal Hallamshire Hospital	Glossop Road, Sheffield	S10 2JF
Professor F C Hamdy	Royal Hallamshire Hospital. (Now at University of Oxford)	Glossop Road, Sheffield	S10 2JF
Mr G S M Harrison	Royal Hampshire County Hospital	Romsey Road, Winchester, Hants	SO22 5DG
Mr Andrew Adamson	Royal Hampshire Hospital	Romsey Road, Winchester, Hants	SO22 5DG
Mr Peter Duffy	Royal Lancaster Infirmary	Ashton Road, Lancaster, Lancashire	LA1 4RP
Mr Carl Rowbotham	Royal Lancaster Infirmary	Ashton Road, Lancaster, Lancashire	LA1 4RP
Mr K A Woolfenden	Royal Liverpool University Hospital	Prescot Street, Liverpool	L7 8XP
Mr P A Cornford	Royal Liverpool University Hospital	Prescot Street, Liverpool	L7 8XP
Professor David Dearnaley	Royal Marsden Hospital	Fulham Road, London	SW3 6JJ
Dr Robert Huddart	Royal Marsden Hospital	Fulham Road, London	SW3 6JJ
Dr Sameer Jhavar	Royal Marsden Hospital	Fulham Road, London	SW3 6JJ
Dr Vincent Khoo	Royal Marsden Hospital	Fulham Road, London	SW3 6JJ
Dr Imogen Locke	Royal Marsden Hospital	Fulham Road, London	SW3 6JJ
Dr Anita Mitra	Royal Marsden Hospital	Fulham Road, London	SW3 6JJ
Dr Chris Parker	Royal Marsden Hospital	Fulham Road, London	SW3 6JJ
Dr Sue Shanley	Royal Marsden Hospital	Fulham Road, London	SW3 6JJ
Professor C Woodhouse	Royal Marsden Hospital	Fulham Road, London	SW3 6JJ
Dr Chris Wynne	Royal Marsden Hospital	Fulham Road, London	SM2 5PT
Professor Alan Horwich	Royal Marsden Hospital	Fulham Road, London	SW3 6JJ
Mr Chris Ogden	Royal Marsden Hospital	Fulham Road, London	SW3 6JJ
Dr Ananya Choudhury	Royal Oldham Hospital	Rochdale Road, Oldham, Greater Manchester	OL1 2JH
Mr Neerah K Sharma	Royal Oldham Hospital	Rochdale Road, Oldham, Greater Manchester	OL1 2JH
Dr Alison Birtle	Royal Preston Hospital	Sharoe Green Lane North, Fulwood, Preston, Lancashire	PR2 9HT
Mr Mokete	Royal Preston Hospital	Sharoe Green Lane North, Fulwood, Preston, Lancashire	PR2 9HT
Dr Narasimhan Ragavan	Royal Preston Hospital	Sharoe Green Lane North, Fulwood, Preston, Lancashire	PR2 9HT
Dr Read	Royal Preston Hospital	Sharoe Green Lane North, Fulwood, Preston, Lancashire	PR2 9HT
Mr M E Watson	Royal Preston Hospital	Sharoe Green Lane North, Fulwood, Preston, Lancashire	PR2 9HT
Dr Marcus Wise	Royal Preston Hospital	Sharoe Green Lane North, Fulwood, Preston, Lancashire	PR2 9HT
Miss Rosemary Blades	Royal Preston Hospital	Sharoe Green Lane North, Fulwood, Preston, Lancashire	PR2 9HT
Mr Shyam Matenhelia	Royal Preston Hospital	Sharoe Green Lane North, Fulwood, Preston, Lancashire	PR2 9HT
Mr Christopher Beacock	Royal Shrewsbury Hospital	Mytton Oak Road, Shrewsbury	SY3 8XQ
Mr Andrew W S Elves	Royal Shrewsbury Hospital	Mytton Oak Road, Shrewsbury	SY3 8XQ
Dr Narayanan N Srihari	Royal Shrewsbury Hospital	Mytton Oak Road, Shrewsbury	SY3 8XQ
Mr Brian Birch	Royal South Hants Hospital	The Wessex Rt Centre,St Mary’s Road, Southampton	SO14 0YG
Dr Catherine M Heath	Royal South Hants Hospital	The Wessex Rt Centre,St Mary’s Road, Southampton	SO14 0YG
Dr Robert Laing	Royal Surrey County Hospital	Egerton Road, Guildford	GU2 5XX
Dr David J Bloomfield	Royal Sussex County Hospital	Eastern Road, Brighton, East Sussex	BN2 5BE
Mr C Coker	Royal Sussex County Hospital	Eastern Road, Brighton, East Sussex	BN2 5BE
Dr George P Deutsch	Royal Sussex County Hospital	Eastern Road, Brighton, East Sussex	BN2 5BE
Mr Matthew Fletcher	Royal Sussex County Hospital	Eastern Road, Brighton, East Sussex	BN2 5BE
Mr T R Larner	Royal Sussex County Hospital	Eastern Road, Brighton, East Sussex	BN2 5BE
Dr Shirley Murrell	Royal Sussex County Hospital	Eastern Road, Brighton, East Sussex	BN2 5BE
Mr Nawrocki	Royal Sussex County Hospital	Eastern Road, Brighton, East Sussex	BN2 5BE
Dr Angus Robinson	Royal Sussex County Hospital	Eastern Road, Brighton, East Sussex	BN2 5BE
Dr Marie Wilkins	Royal Sussex County Hospital	Eastern Road, Brighton, East Sussex	BN2 5BE
Dr Olivera Frim	Royal United Bath Hospital	Combe Park, Bath	BA1 3AG
Mr Christopher Gallegos	Royal United Bath Hospital	Combe Park, Bath	BA1 3NG
Mr Graham P Howell	Royal United Bath Hospital	Combe Park, Bath	BA1 3NG
Mr Jonathan McFarlane	Royal United Bath Hospital	Combe Park, Bath	BA1 3AG
Dr Hugh Newman	Royal United Bath Hospital	Combe Park, Bath	BA1 3AG
Dr Ali Samanci	Russells Hall Hospital	Wednesfield Road, Wolverhampton,	WV10 0QP
Mr Alister Campbell	Salisbury District Hospital	Odstock Road, Salisbury, Wilts	SP2 8BJ
Mr Peter J Guy	Salisbury District Hospital	Odstock Road, Salisbury, Wilts	SP2 8BJ
Mr Gregor McIntosh	Salisbury District Hospital	Odstock Road, Salisbury, Wilts	SP2 8BJ
Dr C Hamilton	Scarborough General Hospital	Woodlands Drive, Scarborough	YO12 6QL
Mr Simon Hawkyard	Scarborough General Hospital	Woodlands Drive, Scarborough	YO12 6QL
Mr Andrew Robertson	Scarborough General Hospital	Woodlands Drive, Scarborough	YO12 6QL
Mr L Coombs	Scunthorpe General Hospital	Cliff Gardens, Scunthorpe, N Lincolnshire	DN15 7BH
Dr Sanjay Dixit	Scunthorpe General Hospital	Cliff Gardens, Scunthorpe, N Lincolnshire	DN15 7BH
Mr Sean B Morris	Solihull Hospital	Lode Lane, Solihull, West Midlands	B91 2JL
Mr Andrew J Ball	Southend University Hospital	Prittlewell Chase, Westcliff on Sea, Essex	SS0 0RY
Mr T W Carr	Southend University Hospital	Prittlewell Chase, Westcliff on Sea, Essex	SS0 0RY
Dr O Koreich	Southend University Hospital	Prittlewell Chase, Westcliff on Sea, Essex	SS0 0RY
Mr Richard Lodge	Southend University Hospital	Prittlewell Chase, Westcliff on Sea, Essex	SS0 0RY
Mr J W Prejbisz	Southend University Hospital	Prittlewell Chase, Westcliff on Sea, Essex	SS0 0RY
Dr Anne C Robinson	Southend University Hospital	Prittlewell Chase, Westcliff on Sea, Essex	SS0 0RY
Professor Paul H Abrams	Southmead Hospital	Westbury-on-Trym, Bristol, Somerset	BS10 5NB
Mr Corolis	Southmead Hospital	Westbury-on-Trym, Bristol, Somerset	BS10 5NB
Mr Drake	Southmead Hospital	Westbury-on-Trym, Bristol, Somerset	BS10 5NB
Mr David Gillatt	Southmead Hospital	Westbury-on-Trym, Bristol, Somerset	BS10 5NB
Dr John Graham	Southmead Hospital	Westbury-on-Trym, Bristol, Somerset	BS10 5NB
Mr Rowe	Southmead Hospital	Westbury-on-Trym, Bristol, Somerset	BS10 5NB
Mr F X Keeley	Southmead Hospital	Westbury-on-Trym, Bristol, Somerset	BS10 5NB
Mr McGrath	Southmead Hospital	Westbury-on-Trym, Bristol, Somerset	BS10 5NB
Mr Hartwig Schwaibold	Southmead Hospital	Westbury-on-Trym, Bristol, Somerset	BS10 5NB
Mr Sean Vesey	Southport & Formby DGH	Town Lane, Southport	PR8 6PN
Dr A Thurston	St Albans City Hospital	Waverley Road, St Albans	AL3 5PN
Mr Nicholas A Watkin	St Anthony's Hospital	London Road, North Cheam	SM3 9DW
Mr F I Chinegwundoh	St Bartholomew’s Hospital	West Smithfield, London	EC1A 7BE
Ms A Lee	St Bartholomew’s Hospital	West Smithfield, London	EC1A 7BE
Dr Graeme H M Mair	St Bartholomews Hospital	West Smithfield, London	EC1A 7BE
Mr Vinod Nargund	St Bartholomews Hospital	West Smithfield, London	EC1A 7BE
Professor Tim Oliver	St Bartholomews Hospital	West Smithfield, London	EC1A 7BE
Dr P Nicholas Plowman	St Bartholomews Hospital	West Smithfield, London	EC1A 7BE
Mr Ken Anson	St George’s Hospital	Blackshaw Road, Tooting, London	SW17 0RE
Professor Shirley Hodgson	St George’s Hospital	Blackshaw Road, Tooting, London	SW17 0RE
Dr Anand K Saggar	St George’s Hospital	Blackshaw Road, Tooting, London	SW17 0RE
Mr M J Bailey	St George's Hospital	Blackshaw Road, Tooting, London	SW17 0QT
Ms E M Gordon	St George's Hospital	Blackshaw Road, Tooting, London	SW17 0QT
Dr John W Taylor	St George's Hospital	Blackshaw Road, Tooting, London	SW17 0QT
Mr P J R Boyd	St Helier Hospital	Wrythe Green Lane,Carshalton, Surrey	SM5 1AA
Mr Chris R Jones	St Helier Hospital	Wrythe Green Lane,Carshalton, Surrey	SM5 1AA
Mr Roger Walker	St Helier Hospital	Wrythe Green Lane,Carshalton, Surrey	SM5 1AA
Dr Shelagh Joss	St James' University Hospital	Ashley Wing, Beckett Street, Leeds	LS9 7TF
Mr P Whelan	St James' University Hospital	Beckett Street, Leeds, West Yorkshire	LS9 7TF
Dr F Aparcia	St James's University Hospital	Beckett Street, Leeds, West Yorkshire	LS9 7TF
Ms Liz Hudson	St James's University Hospital	Beckett Street, Leeds, West Yorkshire	LS9 7TF
Mr Stephen Prescott	St James's University Hospital	Beckett Street, Leeds, West Yorkshire	LS9 7TF
Mr Anup Patel	St Mary’s Hospital, London	Praed Street, Paddington, London	W2 1NY
Mr Simon A V Holmes	St Mary’s Hospital. Portsmouth	Milton Road, Portsmouth	PO3 6AD
Mr W D Dunsmuir	St Peter's Hospital	Chertsey	KT16 0PZ
Professor Ronald P Beaney	St Thomas's Hospital	Lambeth Palace Road, London	SE1 7EH
Dr Frances Calman	St Thomas's Hospital	Lambeth Palace Road, London	SE1 7EH
Mr Jonathan M Glass	St Thomas's Hospital	Lambeth Palace Road, London	SE1 7EH
Dr R Simcock	St Thomas's Hospital	Lambeth Palace Road, London	SE1 7EH
Mr R Lester James	Staffordshire General Hospital	Weston Road, Stafford, Staffordshire	ST16 3SA
Mr Y Rao	Staffordshire General Hospital	Weston Road, Stafford, Staffordshire	ST16 3SA
Dr John E Scoble	Staffordshire General Hospital	Weston Road, Stafford, Staffordshire	ST16 3SA
Mr A Adeyoju	Stepping Hill Hospital	Poplar Grove, Stockport, Cheshire	SK2 7JE
Mr Stephen Brown	Stepping Hill Hospital	Fountain Street, Ashton-Under-Lyne	OL6 9RW
Mr Gerald Collins	Stepping Hill Hospital	Poplar Grove, Stockport	SK2 7JE
Mr Neil Oakley	Stepping Hill Hospital	Poplar Grove, Stockport, Cheshire	SK2 7JE
Mr P O'Reilly	Stepping Hill Hospital	Poplar Grove, Stockport, Cheshire	SK2 7JE
Mr S Lloyd	Stirling Royal Infirmary	Livilands, Stirling	FK8 2AU
Dr Christopher Alcock	Stoke Mandeville Hospital	Mandeville Road, Aylesbury, Buckinghamshire	HP21 8AL
Mr Jonathan Greenland	Stoke Mandeville Hospital	Mandeville Road, Aylesbury, Buckinghamshire	HP21 8AL
Mr Damian Green	Sunderland Royal Hospital	Kayll Road, Sunderland, Tyne and Wear	SR4 7TP
Mr Richard Brough	Tameside General Hospital	Fountain Street, Ashton-Under-Lyne	OL6 9RW
Mr P J O'Boyle	Taunton and Somerset Hospital	Musgrove Park, Taunton, Somerset	TA1 5DA
Mr Ruaraidh P Macdonagh	Taunton and Somerset Hospital	Musgrove Park, Taunton, Somerset	TA1 5DA
Mr Mark J Speakman	Taunton and Somerset Hospital	Musgrove Park, Taunton, Somerset	TA1 5DA
Dr John Violet	The Great Western Hospital	Marlborough Road, Swindon, Wilts	SN3 6BB
Mr Amir H Mostafid	The Hampshire Clinic	Basing Road, Old Basing, Basingstoke	RG24 7AL
Professor Roger S Kirby	The Prostate Centre	32 Wimpole Street, London	W1G 8GT
Mr Magdi M Kirollos	Torbay Hospital	Lawes Bridge, Torquay, Devon	TQ2 7AA
Dr Anna Lydon	Torbay Hospital	Lawes Bridge, Torquay, Devon	TQ2 7AA
Mr James P A MacDermott	Torbay Hospital	Lawes Bridge, Torquay, Devon	TQ2 7AA
Mr Robert Mason	Torbay Hospital	Lawes Bridge, Torquay, Devon	TQ2 7AA
Dr Jackie Harney	Ulster Hospital	The Ulster Hospital, Upper Newtownards Road , Dundonald , Belfast	BT16 1RH
Dr Dawn M Carnell	University College Hospital	Mortimer Street, London	W1T 3AA
Mr Mark Emberton	University College Hospital	Mortimer Street, London	W1T 3AA
Dr Stephen J Harland	University College Hospital	Mortimer Street, London	W1T 3AA
Mr E O'Donoghue	University College Hospital	Mortimer Street, London	W1T 3AA
Dr Heather Payne	University College Hospital	Mortimer Street, London	W1T 3AA
Dr Gill M Duchesne	University College Hospital (Now at The Peter MacAllum Cancer Centre,, Melbourne, Australia)	Mortimer Street, London	W1N 3AA
Mr A R E Blacklock	University Hospital of Coventry and Warwickshire	Clifford Bridge Road, Walsgrave, Coventry	CV2 2DX
Mr Ken M Desai	University Hospital of Coventry and Warwickshire	Clifford Bridge Road, Walsgrave, Coventry	CV2 2DX
Dr Robert Grieve	University Hospital of Coventry and Warwickshire	Clifford Bridge Road, Walsgrave, Coventry	CV2 2DX
Dr Caroline Humber	University Hospital of Coventry and Warwickshire	Clifford Bridge Road, Walsgrave, Coventry	CV2 2DX
Mr Rajagopalan Sriram	University Hospital of Coventry and Warwickshire	Clifford Bridge Road, Walsgrave, Coventry	CV2 2DX
Dr Andrew Stockdale	University Hospital of Coventry and Warwickshire	Clifford Bridge Road, Walsgrave, Coventry	CV2 2DX
Mr Michael Willis	University Hospital of Coventry and Warwickshire	Clifford Bridge Road, Walsgrave, Coventry	CV2 2DX
Dr Jane Worlding	University Hospital of Coventry and Warwickshire	Clifford Bridge Road, Walsgrave, Coventry	CV2 2DX
Mrs Karen Bailey	University Hospital of Wales	Heath Park, Cardiff, Wales	CF14 4XW
Dr Alexandra Murray	University Hospital of Wales	Heath Park, Cardiff, Wales	CF14 4XW
Mr Shibendra Datta	University Hospital of Wales	Heath Park, Cardiff, Wales	CF14 4XW
Mr Owen Hughes	University Hospital of Wales	Heath Park, Cardiff, Wales	CF14 4XW
Professor H Kynaston	University Hospital of Wales	Heath Park, Cardiff, Wales	CF14 4XW
Mr Philip N Matthews	University Hospital of Wales	Heath Park, Cardiff, Wales	CF14 4XW
Dr Jim Barber	Velindre Hospital	Whitchurch, Cardiff, Wales	CF14 2TL
Dr Jason Lester	Velindre Hospital	Whitchurch, Cardiff, Wales	CF14 2TL
Professor M D Mason	Velindre Hospital	Whitchurch, Cardiff, Wales	CF14 2TL
Dr Kathryn Rowley	Velindre Hospital	Whitchurch, Cardiff, Wales	CF14 2TL
Dr Owen Tilsley	Velindre Hospital	Whitchurch, Cardiff, Wales	CF14 2TL
Mr Mark Longmuir	W Scotland Regional Genetics Service	Yorkhill NHS Trust, Yorkhill, Glasgow	G3 8SJ
Mr Lee Q Robinson	Warrington Hospital	Lovely Lane, Warrington	WA5 1QG
Dr David A Jones	Warwick Hospital	Lakin Road, Warwick, Warks	CV34 5BW
Mr D Christopher Lewis	Warwick Hospital	Lakin Road, Warwick, Warks	CV34 5BW
Mr John R Strachan	Warwick Hospital	Lakin Road, Warwick, Warks	CV34 5BW
Mr John C Crisp	Watford General Hospital	Vicarage Road, Watford, Hertfordshire	WD1 8HB
Mr S Mitchell	Watford General Hospital	Vicarage Road, Watford, Hertfordshire	WD18 0HB
Dr Elizabeth Sherwin	West Suffolk Hospital	Hardwick Lane, Bury St Edmunds	IP33 2QZ
Dr Duncan McLaren	Western General Hosptial	Crewe Road, Edinburgh	EH4 2UX
Dr J W Taylor	Western General Hosptial	Crewe Road, Edinburgh	EH4 2UX
Mr David N Tulloch	Western General Hosptial	Crewe Road, Edinburgh	EH4 2UX
Dr Serena Hilman	Weston General Hospital	Grange Road, Weston-super-Mare	BS23 4TQ
Dr C Ferguson	Weston Park Hospital	Whitham Road, Sheffield, South Yorkshire	S10 2SJ
Dr Peter Kirkbride	Weston Park Hospital	Whitham Road, Sheffield, South Yorkshire	S10 2SJ
Mr Richard Brown	Wexham Park Hospital	Wexham street, Slough, Berkshire	SL2 4HL
Mr O Karim	Wexham Park Hospital	Wexham street, Slough, Berkshire	SL2 4HL
Mr Marc Laniado	Wexham Park Hospital	Wexham street, Slough, Berkshire	SL2 4HL
Mr T Philp	Whipps Cross University Hospital	Whipps Cross Road, Leytonstone, London	E11 1NR
Dr Paula Wells	Whipps Cross University Hospital	Whipps Cross Road, Leytonstone, London	E11 1NR
Ms Jayne Tyler	Worcestershire Royal Hospital	Charles Hastings Way, Newtown Road, Worcester	WR5 1DD
Mr Ralph Beard	Worthing Hospital	Lyndhurst Road, Worthing, West Sussex	BN11 2DH
Mr Thomas Liston	Worthing Hospital	Lyndhurst Road, Worthing, West Sussex	BN11 2DH
Mr Simon Woodhams	Worthing Hospital	Lyndhurst Road, Worthing, West Sussex	BN11 2DH
Mr Alan R De Bolla	Wrexham Maelor Hospital	Croesnewydd Road, Wrexham	LL13 7TD
Mr J P Kelleher	Wycombe General Hospital	Queen Alexander Rd, High Wycombe, Buckinghamshire	HP11 2TT
Dr Andrew Weaver	Wycombe General Hospital	Queen Alexander Rd, High Wycombe, Buckinghamshire	HP11 2TT
Mr Christopher H Parker	Yeovil District Hospital	Higher Kingston, Yeovil, Somerset	BA21 4AT
Mr Tim Porter	Yeovil District Hospital	Higher Kingston, Yeovil, Somerset	BA21 4AT
Mr M J Stower	York District Hospital	Wiggington Road, York, Yorkshire	YO31 8HE
Mr J R Wilson	York District Hospital	Wiggington Road, York, Yorkshire	YO31 8HE
Mr Ernest K N Ahiaku	Ysbyty Gwynedd	Penrhosgarnedd, Bangor	LL57 2PW
